# Supplementary material for: Genome-wide gene expression analysis in the amphioxus, Branchiostoma belcheri after poly (I: C) challenge using strand-specific RNA-seq
Source: Oncotarget. 2017 Oct 6;8(65):108392–405. doi: 10.18632/oncotarget.21553 (PMC5752451; doi:10.18632/oncotarget.21553)
Supplement: Supplementary file 1 [file oncotarget-08-108392-s001.xlsx]

## Sheet: Sheet1
Table S1: List of differentially expressed genes (DEGs) between control and treatment groups.
GeneID	log2Ratio(treatment/control)	Up-Down-Regulation	P-value	FDR
001470R	13.7807	UP	0	0
161330F	12.3864	UP	6.81224e-06	7.99445e-06
141980F	12.0561	UP	1.97517e-245	7.72534e-244
024370R	11.8594	UP	4.92437e-222	1.73088e-220
250030R	11.4132	UP	1.31949e-176	3.59322e-175
141990F	10.638	UP	5.78418e-118	1.02787e-116
101420F	10.531	UP	1.68182e-111	2.78983e-110
277890F	10.529	UP	2.21078e-111	3.6521e-110
084230F	10.4423	UP	2.11009e-106	3.28832e-105
024270F	10.3573	UP	1.00427e-101	1.49218e-100
024300F	10.3389	UP	9.67009e-101	1.41832e-99
276140F	10.0054	UP	2.29586e-84	2.73818e-83
209870F	9.99957	UP	4.19996e-84	4.97936e-83
261040F	9.60195	UP	6.21059e-68	6.14049e-67
094460R	9.36409	UP	1.0039e-59	8.78296e-59
279930F	9.27038	UP	9.30397e-57	7.74094e-56
265410F	9.20095	UP	1.18961e-54	9.59734e-54
056450R	9.18178	UP	1.3969e-210	4.56793e-209
286830R	9.17533	UP	6.82447e-54	5.4181e-53
020020R	9.09013	UP	1.92754e-51	1.46334e-50
221430F	9.06243	UP	1.14403e-50	8.61141e-50
112240F	9.05121	UP	2.338e-50	1.75162e-49
183630F	8.9581	UP	7.26306e-94	9.6105e-93
138200R	8.93995	UP	2.23039e-47	1.59893e-46
039360R	8.91539	UP	9.61597e-47	6.78982e-46
250270R	8.8967	UP	2.88866e-46	2.01648e-45
141940F	8.81276	UP	3.53664e-44	2.32634e-43
055470R	8.77913	UP	2.28888e-43	1.48116e-42
185510F	8.61726	UP	1.6126e-77	1.78457e-76
141960R	8.59037	UP	4.5116e-39	2.6864e-38
041750F	8.55105	UP	3.13423e-38	1.82405e-37
273440F	8.48584	UP	7.15328e-37	4.05077e-36
178320R	8.48584	UP	7.15328e-37	4.05077e-36
183930R	8.41753	UP	1.68909e-35	9.21198e-35
034050F	8.38212	UP	8.3178e-35	4.48123e-34
141950R	8.3133	UP	7.91669e-192	2.3223e-190
183610F	8.30151	UP	1.0913e-127	2.10324e-126
281690F	8.27038	UP	1.05067e-32	5.32265e-32
254040R	8.25088	UP	2.37364e-32	1.19264e-31
129880R	8.21108	UP	1.22077e-31	6.0089e-31
183720F	8.20095	UP	1.84137e-31	9.01912e-31
125190F	8.18049	UP	4.19774e-31	2.0336e-30
194820R	8.17533	UP	2.76258e-60	2.43294e-59
203240F	8.13867	UP	2.19916e-30	1.04013e-29
303890F	8.10649	UP	7.67042e-30	3.53853e-29
094480F	7.97007	UP	1.21143e-27	5.22201e-27
147350F	7.95056	UP	3.82358e-206	1.22032e-204
024290R	7.93629	UP	0	0
143350F	7.92495	UP	5.965e-27	2.51688e-26
222490R	7.92157	UP	6.70981e-27	2.82071e-26
203320R	7.8061	UP	3.31282e-25	1.30274e-24
241410F	7.78485	UP	0	0
130810F	7.77913	UP	7.95476e-25	3.08558e-24
241120R	7.73771	UP	2.97984e-24	1.12256e-23
285980R	7.72363	UP	4.63635e-24	1.73107e-23
269670R	7.70942	UP	7.22043e-24	2.67337e-23
036840F	7.69597	UP	1.09446e-23	4.01684e-23
199790R	7.69506	UP	1.12553e-23	4.12898e-23
258420R	7.66592	UP	2.74278e-23	9.92941e-23
226380R	7.62106	UP	1.05102e-22	3.72544e-22
181010R	7.57477	UP	4.06388e-22	1.41102e-21
013860R	7.53633	UP	1.21754e-21	4.15156e-21
262760F	7.4606	UP	9.89346e-21	3.26464e-20
057450R	7.4606	UP	9.89346e-21	3.26464e-20
261940R	7.44352	UP	2.05771e-39	1.23818e-38
174060F	7.44352	UP	1.56787e-20	5.127e-20
219200F	7.42625	UP	2.4875e-20	8.06811e-20
254220F	7.42625	UP	2.4875e-20	8.06811e-20
121210F	7.40876	UP	3.95108e-20	1.27177e-19
130560R	7.39106	UP	6.28309e-20	2.0069e-19
015170R	7.39106	UP	6.28309e-20	2.0069e-19
064300R	7.39106	UP	6.28309e-20	2.0069e-19
211910F	7.37314	UP	1.00033e-19	3.16727e-19
248570R	7.35499	UP	2.07282e-37	1.18643e-36
231940F	7.35499	UP	1.59452e-19	4.99902e-19
066200F	7.34921	UP	1.84783e-19	5.78637e-19
132410F	7.32625	UP	3.30483e-19	1.02444e-18
212770R	7.31799	UP	1.33311e-36	7.48015e-36
242650R	7.31799	UP	4.06612e-19	1.25554e-18
219020F	7.26066	UP	1.67132e-18	5.02273e-18
093290F	7.24103	UP	5.6766e-35	3.06656e-34
048640R	7.24103	UP	2.68409e-18	7.99406e-18
197760F	7.22113	UP	1.45916e-34	7.80327e-34
143970F	7.22113	UP	4.31618e-18	1.2755e-17
130630F	7.22113	UP	4.31618e-18	1.2755e-17
196610F	7.20855	UP	8.8637e-132	1.74624e-130
276150F	7.20095	UP	3.76034e-34	1.98566e-33
156980R	7.20095	UP	6.94989e-18	2.03049e-17
233960R	7.18049	UP	1.12057e-17	3.24653e-17
173580R	7.1173	UP	4.73593e-17	1.32868e-16
236980F	7.0956	UP	7.67862e-17	2.13029e-16
001480F	7.09069	UP	0	0
116120R	7.09031	UP	8.26048e-47	5.84824e-46
298540F	7.07358	UP	1.24678e-16	3.42088e-16
300840F	7.05121	UP	2.02735e-16	5.47413e-16
289630F	7.05121	UP	2.02735e-16	5.47413e-16
049290F	7.01986	UP	3.96653e-16	1.0518e-15
050320F	7.00773	UP	5.29843e-145	1.13951e-143
170200R	7.0054	UP	5.38466e-16	1.41468e-15
223970R	7.00249	UP	5.06228e-116	8.78077e-115
090920F	6.98194	UP	8.79563e-16	2.28375e-15
250820R	6.92157	UP	4.26119e-56	3.50512e-55
273040R	6.83257	UP	4.20717e-53	3.26543e-52
192370F	6.83257	UP	2.07926e-27	8.89555e-27
018610R	6.81939	UP	3.42029e-27	1.45083e-26
161990R	6.8061	UP	2.85502e-14	6.77976e-14
040580F	6.7999	UP	4.58796e-09	7.49681e-09
219590R	6.77913	UP	4.72561e-14	1.10443e-13
207600F	6.77913	UP	4.72561e-14	1.10443e-13
284550F	6.72363	UP	1.22512e-49	9.11012e-49
267930F	6.72363	UP	1.1413e-25	4.56228e-25
284870F	6.72363	UP	1.30164e-13	2.96311e-13
010960F	6.72363	UP	1.30164e-13	2.96311e-13
224900F	6.69506	UP	2.16624e-13	4.86742e-13
168770F	6.66592	UP	3.61193e-13	8.00535e-13
031300R	6.66592	UP	3.61193e-13	8.00535e-13
271290F	6.66592	UP	3.61193e-13	8.00535e-13
073010F	6.63617	UP	6.03402e-13	1.31832e-12
179250F	6.63617	UP	6.03402e-13	1.31832e-12
203230R	6.63617	UP	6.03402e-13	1.31832e-12
177350R	6.6058	UP	1.01001e-12	2.17217e-12
009350F	6.57477	UP	1.69399e-12	3.58139e-12
174660R	6.57477	UP	1.69399e-12	3.58139e-12
130100F	6.57477	UP	1.69399e-12	3.58139e-12
229620R	6.559	UP	3.08698e-23	1.11603e-22
259950R	6.52694	UP	8.65134e-23	3.07476e-22
213930F	6.51064	UP	4.79462e-12	9.85213e-12
080640R	6.51064	UP	4.79462e-12	9.85213e-12
059290F	6.50841	UP	0	0
067150F	6.44352	UP	1.15762e-21	3.95401e-21
299880F	6.44352	UP	1.36864e-11	2.72053e-11
295430R	6.40876	UP	2.32e-11	4.53592e-11
284190R	6.40876	UP	2.32e-11	4.53592e-11
153700R	6.37314	UP	3.9416e-11	7.5673e-11
254070R	6.37314	UP	3.9416e-11	7.5673e-11
127450F	6.37159	UP	4.03246e-11	7.73801e-11
181960F	6.35499	UP	1.58987e-20	5.19471e-20
112560R	6.33661	UP	2.69359e-20	8.72237e-20
219040R	6.33661	UP	6.71219e-11	1.27091e-10
195240F	6.33661	UP	6.71219e-11	1.27091e-10
235950F	6.33661	UP	6.71219e-11	1.27091e-10
146380R	6.33661	UP	6.71219e-11	1.27091e-10
140550R	6.28547	UP	1.38842e-10	2.56735e-10
164550F	6.24103	UP	3.82381e-19	1.18209e-18
181350R	6.22113	UP	3.36291e-10	6.03518e-10
255630R	6.22113	UP	3.36291e-10	6.03518e-10
201860R	6.22113	UP	3.36291e-10	6.03518e-10
212160R	6.22113	UP	3.36291e-10	6.03518e-10
110920F	6.22113	UP	3.36291e-10	6.03518e-10
197050F	6.22113	UP	3.36291e-10	6.03518e-10
009730R	6.22113	UP	3.36291e-10	6.03518e-10
185820F	6.21444	UP	3.48707e-53	2.71709e-52
031000R	6.19076	UP	1.68414e-35	9.19127e-35
088690R	6.18049	UP	5.78333e-10	1.01797e-09
057650R	6.18049	UP	5.78333e-10	1.01797e-09
262360F	6.18049	UP	5.78333e-10	1.01797e-09
291190R	6.18049	UP	5.78333e-10	1.01797e-09
169060R	6.18049	UP	5.78333e-10	1.01797e-09
224800R	6.15973	UP	7.69163e-68	7.58602e-67
102720F	6.13867	UP	9.97183e-10	1.72031e-09
220130F	6.13867	UP	9.97183e-10	1.72031e-09
049200R	6.13867	UP	9.97183e-10	1.72031e-09
026760R	6.0956	UP	1.724e-09	2.92113e-09
034880R	6.0956	UP	1.724e-09	2.92113e-09
189890R	6.0956	UP	1.724e-09	2.92113e-09
186660F	6.0956	UP	1.724e-09	2.92113e-09
294060F	6.05121	UP	4.88551e-17	1.36872e-16
229190R	6.05121	UP	2.98877e-09	4.95886e-09
271910R	6.05121	UP	2.98877e-09	4.95886e-09
048660R	6.05121	UP	2.98877e-09	4.95886e-09
257420F	6.05121	UP	2.98877e-09	4.95886e-09
065590R	6.05121	UP	2.98877e-09	4.95886e-09
053360F	6.05116	UP	4.88539e-17	1.36872e-16
075860F	6.02849	UP	8.4273e-17	2.3307e-16
037990F	6.0197	UP	1.24435e-07	1.77549e-07
244370R	6.0054	UP	7.08935e-106	1.08989e-104
111900R	6.0054	UP	1.45558e-16	3.97466e-16
265370R	6.0054	UP	5.1961e-09	8.44728e-09
057250F	6.0054	UP	5.1961e-09	8.44728e-09
021120R	6.0054	UP	5.1961e-09	8.44728e-09
265810R	6.0054	UP	5.1961e-09	8.44728e-09
230660F	6.0054	UP	5.1961e-09	8.44728e-09
091980R	6.0054	UP	5.1961e-09	8.44728e-09
065240R	5.98744	UP	6.42868e-09	1.0375e-08
086940R	5.98194	UP	2.51746e-16	6.76089e-16
130800R	5.98194	UP	2.51746e-16	6.76089e-16
286350F	5.9581	UP	4.35987e-16	1.1538e-15
001100F	5.9581	UP	9.05993e-09	1.44231e-08
043350F	5.9581	UP	9.05993e-09	1.44231e-08
174050R	5.9581	UP	9.05993e-09	1.44231e-08
095820R	5.9581	UP	9.05993e-09	1.44231e-08
145170R	5.9581	UP	9.05993e-09	1.44231e-08
288710F	5.9581	UP	9.05993e-09	1.44231e-08
019860F	5.92157	UP	7.21911e-30	3.34111e-29
044020F	5.91415	UP	1.09435e-71	1.13991e-70
016200F	5.90919	UP	1.31304e-15	3.38393e-15
051360R	5.90919	UP	1.58442e-08	2.46144e-08
051160R	5.90919	UP	1.58442e-08	2.46144e-08
302910R	5.8967	UP	2.16249e-29	9.8315e-29
020680F	5.87746	UP	1.08114e-25	4.32398e-25
206280R	5.85856	UP	2.77942e-08	4.20572e-08
036830F	5.85856	UP	2.77942e-08	4.20572e-08
111600F	5.85856	UP	2.77942e-08	4.20572e-08
271750R	5.85856	UP	2.77942e-08	4.20572e-08
243200R	5.83257	UP	3.39789e-28	1.49622e-27
263810F	5.8061	UP	4.89121e-08	7.2567e-08
224080F	5.8061	UP	4.89121e-08	7.2567e-08
141260F	5.8061	UP	4.89121e-08	7.2567e-08
166190F	5.76934	UP	7.19311e-08	1.05116e-07
281460F	5.75165	UP	8.63572e-08	1.25052e-07
262010R	5.75165	UP	8.63572e-08	1.25052e-07
068940R	5.73993	UP	7.942e-08	1.15531e-07
130140F	5.72363	UP	6.51094e-14	1.51194e-13
093810F	5.69506	UP	1.52985e-07	2.16159e-07
100480F	5.69506	UP	1.52985e-07	2.16159e-07
286260F	5.69506	UP	1.52985e-07	2.16159e-07
199760F	5.69506	UP	1.52985e-07	2.16159e-07
219430R	5.69506	UP	1.52985e-07	2.16159e-07
263610R	5.69506	UP	1.52985e-07	2.16159e-07
104540F	5.6757	UP	2.39405e-37	1.36833e-36
135460R	5.63617	UP	3.54848e-13	7.87348e-13
033230F	5.63617	UP	3.54848e-13	7.87348e-13
292060R	5.63617	UP	2.71965e-07	3.74071e-07
075870F	5.63617	UP	2.71965e-07	3.74071e-07
073050R	5.63617	UP	2.71965e-07	3.74071e-07
237070F	5.6058	UP	6.26446e-13	1.36605e-12
098160F	5.57477	UP	7.95862e-24	2.93715e-23
117190R	5.57477	UP	1.10772e-12	2.37272e-12
129870F	5.57477	UP	4.85229e-07	6.5047e-07
183710F	5.57477	UP	4.85229e-07	6.5047e-07
098110F	5.57477	UP	4.85229e-07	6.5047e-07
021070F	5.57477	UP	4.85229e-07	6.5047e-07
073410R	5.54306	UP	1.96194e-12	4.12495e-12
042460R	5.54306	UP	1.96194e-12	4.12495e-12
163390R	5.51064	UP	3.48072e-12	7.21922e-12
283770R	5.51064	UP	8.68967e-07	1.13439e-06
015650F	5.51064	UP	8.68967e-07	1.13439e-06
289550R	5.51064	UP	8.68967e-07	1.13439e-06
073620R	5.51064	UP	8.68967e-07	1.13439e-06
208370F	5.47747	UP	6.18564e-12	1.26195e-11
007330F	5.44352	UP	5.90065e-32	2.93338e-31
137710R	5.44352	UP	1.56222e-06	1.98327e-06
076810R	5.44352	UP	1.56222e-06	1.98327e-06
000200F	5.44352	UP	1.56222e-06	1.98327e-06
127710R	5.44352	UP	1.56222e-06	1.98327e-06
045930F	5.42625	UP	1.33376e-21	4.54009e-21
044560R	5.42283	UP	1.86325e-06	2.34269e-06
179960F	5.37314	UP	3.5079e-11	6.76558e-11
170700R	5.37314	UP	3.5079e-11	6.76558e-11
193260F	5.37314	UP	3.5079e-11	6.76558e-11
102830F	5.37314	UP	3.5079e-11	6.76558e-11
015900R	5.37314	UP	3.5079e-11	6.76558e-11
264780R	5.37314	UP	2.81988e-06	3.47698e-06
206170R	5.37314	UP	2.81988e-06	3.47698e-06
284130R	5.37314	UP	2.81988e-06	3.47698e-06
226850F	5.37314	UP	2.81988e-06	3.47698e-06
286610R	5.37314	UP	2.81988e-06	3.47698e-06
249520F	5.35499	UP	1.32612e-20	4.35791e-20
138210F	5.33661	UP	6.27783e-11	1.19206e-10
079030R	5.33661	UP	6.27783e-11	1.19206e-10
067260R	5.33661	UP	6.27783e-11	1.19206e-10
001280R	5.32733	UP	8.2333e-39	4.85176e-38
041760F	5.31048	UP	3.40909e-93	4.46648e-92
035830F	5.29914	UP	5.11133e-06	6.09974e-06
085430F	5.29914	UP	5.11133e-06	6.09974e-06
258670R	5.29914	UP	5.11133e-06	6.09974e-06
293970F	5.29914	UP	5.11133e-06	6.09974e-06
234000F	5.29914	UP	5.11133e-06	6.09974e-06
058080F	5.29914	UP	5.11133e-06	6.09974e-06
091850F	5.29914	UP	5.11133e-06	6.09974e-06
284210R	5.29914	UP	5.11133e-06	6.09974e-06
041000F	5.29914	UP	5.11133e-06	6.09974e-06
264510F	5.29914	UP	5.11133e-06	6.09974e-06
050290R	5.29914	UP	5.11133e-06	6.09974e-06
034280F	5.29914	UP	5.11133e-06	6.09974e-06
061000R	5.28876	UP	5.54413e-06	6.59159e-06
055140R	5.28387	UP	1.21304e-46	8.53505e-46
126330R	5.2476	UP	1.03731e-132	2.07433e-131
165920R	5.22113	UP	3.63817e-10	6.51889e-10
099640R	5.22113	UP	9.30527e-06	1.07369e-05
234650F	5.22113	UP	9.30527e-06	1.07369e-05
074750R	5.22113	UP	9.30527e-06	1.07369e-05
032310R	5.22113	UP	9.30527e-06	1.07369e-05
116300R	5.22113	UP	9.30527e-06	1.07369e-05
276880F	5.22113	UP	9.30527e-06	1.07369e-05
004080F	5.22113	UP	9.30527e-06	1.07369e-05
130090R	5.22113	UP	9.30527e-06	1.07369e-05
174630R	5.22113	UP	9.30527e-06	1.07369e-05
181210R	5.22113	UP	9.30527e-06	1.07369e-05
262220R	5.18049	UP	6.55958e-10	1.14777e-09
139310F	5.18049	UP	6.55958e-10	1.14777e-09
150310F	5.15973	UP	1.50237e-34	8.02898e-34
034080R	5.15973	UP	4.38013e-18	1.29392e-17
191230F	5.13867	UP	1.18497e-09	2.03198e-09
189740F	5.13867	UP	1.18497e-09	2.03198e-09
235430R	5.13867	UP	1.70175e-05	1.90517e-05
046040F	5.13867	UP	1.70175e-05	1.90517e-05
274490F	5.13867	UP	1.70175e-05	1.90517e-05
257520R	5.13867	UP	1.70175e-05	1.90517e-05
229310F	5.13867	UP	1.70175e-05	1.90517e-05
125550F	5.13867	UP	1.70175e-05	1.90517e-05
015850R	5.13867	UP	1.70175e-05	1.90517e-05
091350F	5.13867	UP	1.70175e-05	1.90517e-05
116170R	5.13867	UP	1.70175e-05	1.90517e-05
171600R	5.1101	UP	1.91683e-25	7.57515e-25
140790R	5.0956	UP	2.14482e-09	3.61269e-09
293520R	5.0956	UP	2.14482e-09	3.61269e-09
003200F	5.0956	UP	2.14482e-09	3.61269e-09
097060F	5.08934	UP	3.01114e-56	2.47943e-55
140590R	5.06243	UP	8.52677e-63	7.79781e-62
205750R	5.05121	UP	3.88988e-09	6.39016e-09
182170R	5.05121	UP	3.88988e-09	6.39016e-09
054990R	5.05121	UP	3.88988e-09	6.39016e-09
087260R	5.05121	UP	3.12698e-05	3.37525e-05
001390R	5.05121	UP	3.12698e-05	3.37525e-05
052690F	5.05121	UP	3.12698e-05	3.37525e-05
085200R	5.05121	UP	3.12698e-05	3.37525e-05
168500R	5.05121	UP	3.12698e-05	3.37525e-05
110310R	5.05121	UP	3.12698e-05	3.37525e-05
064940F	5.05121	UP	3.12698e-05	3.37525e-05
195180F	5.05121	UP	3.12698e-05	3.37525e-05
243710F	5.05121	UP	3.12698e-05	3.37525e-05
075410F	5.05121	UP	3.12698e-05	3.37525e-05
063280F	5.05121	UP	3.12698e-05	3.37525e-05
068050F	5.05121	UP	3.12698e-05	3.37525e-05
189550F	5.05121	UP	3.12698e-05	3.37525e-05
008960F	5.03493	UP	1.52563e-292	6.87733e-291
075700R	5.01132	UP	4.08392e-05	4.33419e-05
012130F	5.0054	UP	1.15603e-23	4.23892e-23
204690R	5.0054	UP	7.06901e-09	1.13624e-08
075180F	5.0054	UP	7.06901e-09	1.13624e-08
276910F	5.0054	UP	7.06901e-09	1.13624e-08
178120R	4.96609	UP	2.24975e-44	1.48352e-43
041080R	4.9581	UP	4.68521e-37	2.65692e-36
201690F	4.9581	UP	6.75481e-23	2.41578e-22
145090F	4.9581	UP	1.28727e-08	2.01907e-08
112830R	4.9581	UP	1.28727e-08	2.01907e-08
028540R	4.9581	UP	5.77445e-05	6.01329e-05
121920F	4.9581	UP	5.77445e-05	6.01329e-05
205800R	4.9581	UP	5.77445e-05	6.01329e-05
042750F	4.9581	UP	5.77445e-05	6.01329e-05
007580R	4.9581	UP	5.77445e-05	6.01329e-05
286150R	4.9581	UP	5.77445e-05	6.01329e-05
287370R	4.9581	UP	5.77445e-05	6.01329e-05
121910R	4.9581	UP	5.77445e-05	6.01329e-05
117840R	4.9581	UP	5.77445e-05	6.01329e-05
208160F	4.9581	UP	5.77445e-05	6.01329e-05
166880R	4.9581	UP	5.77445e-05	6.01329e-05
167200F	4.9581	UP	5.77445e-05	6.01329e-05
195260F	4.90919	UP	2.85406e-15	7.211e-15
068770F	4.90919	UP	2.349e-08	3.58707e-08
205060F	4.90919	UP	2.349e-08	3.58707e-08
149740F	4.90919	UP	2.349e-08	3.58707e-08
157380F	4.90919	UP	2.349e-08	3.58707e-08
205530F	4.90919	UP	2.349e-08	3.58707e-08
184960R	4.8967	UP	1.0519e-28	4.68885e-28
264190F	4.85856	UP	7.6821e-87	9.3723e-86
117120R	4.85856	UP	4.29546e-08	6.4026e-08
021930R	4.85856	UP	4.29546e-08	6.4026e-08
013420R	4.85856	UP	0.000107191	0.000106989
276960R	4.85856	UP	0.000107191	0.000106989
102670F	4.85856	UP	0.000107191	0.000106989
178460F	4.85856	UP	0.000107191	0.000106989
085220F	4.85856	UP	0.000107191	0.000106989
135580R	4.85856	UP	0.000107191	0.000106989
101180F	4.85856	UP	0.000107191	0.000106989
278460R	4.85856	UP	0.000107191	0.000106989
205080R	4.85856	UP	0.000107191	0.000106989
085650F	4.85856	UP	0.000107191	0.000106989
223640R	4.85856	UP	0.000107191	0.000106989
299890R	4.85856	UP	0.000107191	0.000106989
181390R	4.85856	UP	0.000107191	0.000106989
075850F	4.85856	UP	0.000107191	0.000106989
121240R	4.85856	UP	0.000107191	0.000106989
181050F	4.85856	UP	0.000107191	0.000106989
171080F	4.85856	UP	0.000107191	0.000106989
080970F	4.85856	UP	0.000107191	0.000106989
227700F	4.81674	UP	1.78961e-33	9.26613e-33
021110R	4.8061	UP	7.87162e-08	1.14528e-07
277910F	4.8061	UP	7.87162e-08	1.14528e-07
092670F	4.79537	UP	5.84322e-33	2.97718e-32
099150F	4.78647	UP	0.000164	0.000159384
261400R	4.77913	UP	5.62297e-14	1.30993e-13
246850F	4.75165	UP	0.000200074	0.000192079
195280F	4.75165	UP	0.000200074	0.000192079
112060R	4.75165	UP	0.000200074	0.000192079
227400F	4.75165	UP	0.000200074	0.000192079
262940R	4.75165	UP	0.000200074	0.000192079
185500R	4.75165	UP	0.000200074	0.000192079
070680F	4.75165	UP	0.000200074	0.000192079
068040F	4.75165	UP	0.000200074	0.000192079
173490F	4.75165	UP	0.000200074	0.000192079
237300R	4.75165	UP	0.000200074	0.000192079
047670R	4.75165	UP	0.000200074	0.000192079
044630R	4.75165	UP	0.000200074	0.000192079
012200R	4.75165	UP	0.000200074	0.000192079
227070F	4.75165	UP	0.000200074	0.000192079
167400F	4.75165	UP	1.02337e-13	2.34705e-13
230560R	4.75165	UP	1.44563e-07	2.04986e-07
276570R	4.75165	UP	1.44563e-07	2.04986e-07
248390R	4.75165	UP	1.44563e-07	2.04986e-07
001880F	4.74678	UP	0	0
294420R	4.73303	UP	1.84214e-37	1.05515e-36
233100R	4.69506	UP	3.89442e-261	1.61001e-259
264710F	4.69506	UP	4.95946e-19	1.52314e-18
010360R	4.69506	UP	2.66075e-07	3.66854e-07
197420R	4.69506	UP	2.66075e-07	3.66854e-07
077640F	4.69506	UP	2.66075e-07	3.66854e-07
190200F	4.69094	UP	2.3303e-82	2.71435e-81
182470R	4.63617	UP	4.90807e-07	6.57176e-07
286670R	4.63617	UP	4.90807e-07	6.57176e-07
243760F	4.63617	UP	4.90807e-07	6.57176e-07
284570F	4.63617	UP	0.000375605	0.000345586
033350R	4.63617	UP	0.000375605	0.000345586
231430R	4.63617	UP	0.000375605	0.000345586
120570F	4.63617	UP	0.000375605	0.000345586
011990R	4.63617	UP	0.000375605	0.000345586
230950F	4.63617	UP	0.000375605	0.000345586
144350F	4.63617	UP	0.000375605	0.000345586
191760R	4.63617	UP	0.000375605	0.000345586
122550R	4.63617	UP	0.000375605	0.000345586
034250R	4.63617	UP	0.000375605	0.000345586
148470F	4.63617	UP	0.000375605	0.000345586
104400R	4.63617	UP	0.000375605	0.000345586
068760R	4.63617	UP	0.000375605	0.000345586
231210R	4.63617	UP	0.000375605	0.000345586
021780R	4.63617	UP	0.000375605	0.000345586
297130F	4.63617	UP	0.000375605	0.000345586
046180F	4.63617	UP	0.000375605	0.000345586
209810F	4.63617	UP	0.000375605	0.000345586
229660R	4.63617	UP	0.000375605	0.000345586
258610F	4.63617	UP	0.000375605	0.000345586
233990R	4.63617	UP	0.000375605	0.000345586
243740R	4.61599	UP	5.43715e-18	1.59436e-17
001400F	4.61345	UP	3.72816e-45	2.51451e-44
185400R	4.57477	UP	9.07386e-07	1.18088e-06
024980F	4.57241	UP	9.08881e-07	1.18263e-06
104020F	4.56856	UP	0.000532276	0.000477995
045920F	4.54306	UP	6.93962e-12	1.40964e-11
185690F	4.51064	UP	1.68134e-06	2.12603e-06
030720R	4.51064	UP	1.68134e-06	2.12603e-06
248550R	4.51064	UP	1.68134e-06	2.12603e-06
140410R	4.51064	UP	1.68134e-06	2.12603e-06
114310F	4.51064	UP	0.000709466	0.000625706
290220F	4.51064	UP	0.000709466	0.000625706
244880R	4.51064	UP	0.000709466	0.000625706
200910F	4.51064	UP	0.000709466	0.000625706
204610F	4.51064	UP	0.000709466	0.000625706
257430F	4.51064	UP	0.000709466	0.000625706
011520R	4.51064	UP	0.000709466	0.000625706
264760R	4.51064	UP	0.000709466	0.000625706
147440F	4.51064	UP	0.000709466	0.000625706
227040F	4.51064	UP	0.000709466	0.000625706
058530R	4.51064	UP	0.000709466	0.000625706
093690R	4.51064	UP	0.000709466	0.000625706
226480F	4.51064	UP	0.000709466	0.000625706
116160F	4.51064	UP	0.000709466	0.000625706
169300F	4.51064	UP	0.000709466	0.000625706
275250F	4.51064	UP	0.000709466	0.000625706
099350R	4.51064	UP	0.000709466	0.000625706
234400R	4.51064	UP	0.000709466	0.000625706
283920F	4.50187	UP	2.92564e-76	3.21093e-75
258380F	4.49008	UP	0	0
214790R	4.47747	UP	9.43042e-41	5.83291e-40
090450R	4.47747	UP	2.3334e-11	4.55766e-11
174650R	4.47747	UP	2.3334e-11	4.55766e-11
286140R	4.4606	UP	7.4461e-98	1.05703e-96
109640F	4.45331	UP	3.93735e-202	1.23199e-200
109590R	4.45183	UP	4.49127e-159	1.07614e-157
123220F	4.44976	UP	3.33563e-54	2.66147e-53
279800R	4.44352	UP	4.28423e-11	8.21126e-11
270040R	4.44352	UP	3.12255e-06	3.83006e-06
015500R	4.44352	UP	3.12255e-06	3.83006e-06
020990R	4.44352	UP	3.12255e-06	3.83006e-06
163660R	4.44352	UP	3.12255e-06	3.83006e-06
235660R	4.44352	UP	3.12255e-06	3.83006e-06
027610R	4.44352	UP	3.12255e-06	3.83006e-06
114380F	4.44352	UP	3.12255e-06	3.83006e-06
126220F	4.42445	UP	0.00106803	0.000914248
017800F	4.42277	UP	2.00793e-48	1.46713e-47
006950R	4.39106	UP	6.74477e-20	2.1535e-19
293270R	4.37314	UP	1.44785e-10	2.67e-10
041780F	4.37314	UP	5.81246e-06	6.89212e-06
015150R	4.37314	UP	5.81246e-06	6.89212e-06
262380R	4.37314	UP	5.81246e-06	6.89212e-06
064260R	4.37314	UP	5.81246e-06	6.89212e-06
128810R	4.37314	UP	5.81246e-06	6.89212e-06
036920F	4.37314	UP	5.81246e-06	6.89212e-06
035370F	4.35499	UP	2.25237e-19	7.03659e-19
041810R	4.33661	UP	1.36693e-36	7.66455e-36
143950R	4.33661	UP	7.29216e-28	3.17249e-27
002630R	4.33661	UP	4.11789e-19	1.27104e-18
256040R	4.33661	UP	2.6649e-10	4.81826e-10
261360F	4.33661	UP	2.6649e-10	4.81826e-10
192120F	4.31424	UP	4.23475e-23	1.52545e-22
278470F	4.29914	UP	2.52984e-14	6.03088e-14
065940R	4.29914	UP	1.08445e-05	1.24161e-05
005720F	4.29914	UP	1.08445e-05	1.24161e-05
008680F	4.29914	UP	1.08445e-05	1.24161e-05
031870R	4.2736	UP	4.64077e-14	1.08556e-13
033680F	4.27024	UP	1.37246e-05	1.55484e-05
063330R	4.26066	UP	9.04938e-10	1.56693e-09
275870F	4.2476	UP	8.51658e-14	1.96226e-13
020050R	4.2476	UP	8.51658e-14	1.96226e-13
219440R	4.22113	UP	1.66948e-09	2.83358e-09
142630F	4.22113	UP	2.02798e-05	2.24643e-05
031010R	4.22113	UP	2.02798e-05	2.24643e-05
194130R	4.22113	UP	2.02798e-05	2.24643e-05
126380F	4.20806	UP	2.24522e-05	2.47437e-05
041740R	4.19256	UP	1.47353e-67	1.44971e-66
274690R	4.16668	UP	5.27587e-13	1.1587e-12
161200F	4.16668	UP	5.27587e-13	1.1587e-12
000950F	4.13867	UP	4.42304e-35	2.39749e-34
103870F	4.13867	UP	6.113e-24	2.26756e-23
096410F	4.13867	UP	9.69648e-13	2.08932e-12
004480F	4.13867	UP	3.80113e-05	4.04763e-05
104070F	4.13867	UP	3.80113e-05	4.04763e-05
210330F	4.13867	UP	3.80113e-05	4.04763e-05
226370R	4.13867	UP	3.80113e-05	4.04763e-05
045640R	4.13016	UP	1.58305e-38	9.27386e-38
062220R	4.13016	UP	1.58305e-38	9.27386e-38
269620F	4.1101	UP	1.78269e-12	3.76493e-12
080280R	4.10432	UP	1.08317e-19	3.42143e-19
281650F	4.0956	UP	1.05272e-08	1.66559e-08
117170R	4.0956	UP	1.05272e-08	1.66559e-08
085680F	4.0956	UP	1.05272e-08	1.66559e-08
235740R	4.08683	UP	1.9829e-19	6.20446e-19
266280F	4.08463	UP	4.59937e-30	2.14107e-29
140580R	4.08095	UP	4.13424e-44	2.71273e-43
019240F	4.08095	UP	3.27846e-12	6.81539e-12
195190F	4.07358	UP	1.07512e-15	2.78155e-15
205320R	4.05121	UP	1.9474e-08	2.9979e-08
254230R	4.05121	UP	1.9474e-08	2.9979e-08
193620R	4.05121	UP	7.14087e-05	7.3354e-05
232020F	4.05121	UP	7.14087e-05	7.3354e-05
106840F	4.05121	UP	7.14087e-05	7.3354e-05
175340R	4.04367	UP	8.33003e-43	5.32569e-42
290430F	4.04299	UP	2.31519e-39	1.38997e-38
164640R	4.03827	UP	1.45435e-25	5.77897e-25
219030R	4.03636	UP	0	0
184920R	4.0054	UP	6.63769e-15	1.64222e-14
017460F	3.98981	UP	2.04241e-11	4.01186e-11
179130R	3.98981	UP	2.04241e-11	4.01186e-11
034220F	3.9581	UP	6.67544e-08	9.78017e-08
127800F	3.9581	UP	6.67544e-08	9.78017e-08
221030R	3.9581	UP	6.67544e-08	9.78017e-08
270750F	3.9581	UP	0.000134451	0.000132163
209490F	3.9581	UP	0.000134451	0.000132163
033070F	3.9581	UP	0.000134451	0.000132163
241990R	3.92568	UP	6.92225e-11	1.30851e-10
230460F	3.92568	UP	6.92225e-11	1.30851e-10
020880R	3.91566	UP	2.68174e-72	2.80806e-71
150300F	3.91164	UP	2.47625e-47	1.77359e-46
066630F	3.89251	UP	1.27466e-10	2.36522e-10
084750R	3.88806	UP	0	0
135410R	3.8841	UP	1.38171e-13	3.14179e-13
156240R	3.87903	UP	1.54146e-16	4.20055e-16
129190R	3.87903	UP	1.54146e-16	4.20055e-16
037510R	3.85856	UP	2.84812e-124	5.34703e-123
261930R	3.85856	UP	4.28231e-25	1.67655e-24
252700F	3.85856	UP	2.3474e-10	4.26353e-10
110740F	3.85856	UP	2.29267e-07	3.18251e-07
299920F	3.85856	UP	0.000253702	0.000240041
103860F	3.85856	UP	0.000253702	0.000240041
075910R	3.85856	UP	0.000253702	0.000240041
007390F	3.85856	UP	0.000253702	0.000240041
108160R	3.81951	UP	2.0503e-06	2.56801e-06
004430R	3.81371	UP	2.24733e-21	7.58191e-21
259390R	3.8061	UP	4.25126e-07	5.7395e-07
017830F	3.8061	UP	4.25126e-07	5.7395e-07
144330F	3.8061	UP	4.25126e-07	5.7395e-07
041930R	3.79267	UP	0	0
290420F	3.78817	UP	3.58282e-18	1.06232e-17
089300F	3.77367	UP	3.17468e-15	8.00584e-15
126860R	3.76545	UP	2.88868e-23	1.04528e-22
066990R	3.75165	UP	2.49947e-20	8.10363e-20
009320R	3.75165	UP	2.87597e-12	5.99768e-12
150130R	3.75165	UP	7.88517e-07	1.03513e-06
156090F	3.75165	UP	7.88517e-07	1.03513e-06
030740R	3.75165	UP	7.88517e-07	1.03513e-06
222830F	3.75165	UP	0.000479731	0.000435019
044520R	3.75165	UP	0.000479731	0.000435019
154340F	3.75165	UP	0.000479731	0.000435019
185750R	3.75165	UP	0.000479731	0.000435019
208930R	3.75165	UP	0.000479731	0.000435019
251120F	3.75165	UP	0.000479731	0.000435019
291700R	3.75165	UP	0.000479731	0.000435019
214750F	3.73303	UP	2.18805e-17	6.23064e-17
144420F	3.72498	UP	2.46703e-56	2.0377e-55
284320R	3.72363	UP	2.69733e-43	1.74265e-42
256740F	3.71417	UP	6.77842e-25	2.63955e-24
186010R	3.71417	UP	2.70029e-09	4.5027e-09
225630R	3.71417	UP	2.70029e-09	4.5027e-09
214920R	3.69891	UP	7.44236e-40	4.51574e-39
024830F	3.69776	UP	3.31572e-108	5.29117e-107
157470R	3.69506	UP	9.67799e-12	1.94508e-11
256050R	3.69506	UP	9.67799e-12	1.94508e-11
004910R	3.68348	UP	3.56213e-14	8.39891e-14
180760F	3.66592	UP	1.77481e-11	3.50175e-11
063670F	3.64855	UP	3.75487e-72	3.92144e-71
131850R	3.64749	UP	2.42074e-26	9.96125e-26
249280R	3.63617	UP	9.15267e-09	1.45591e-08
068360R	3.63617	UP	2.71387e-06	3.35561e-06
059630R	3.63617	UP	2.71387e-06	3.35561e-06
250010R	3.63617	UP	2.71387e-06	3.35561e-06
093730F	3.63617	UP	2.71387e-06	3.35561e-06
155320R	3.63617	UP	2.71387e-06	3.35561e-06
287630R	3.63617	UP	0.000908933	0.000786924
232730R	3.63617	UP	0.000908933	0.000786924
205660F	3.63617	UP	0.000908933	0.000786924
018060R	3.63617	UP	0.000908933	0.000786924
054730R	3.63617	UP	0.000908933	0.000786924
286680F	3.63617	UP	0.000908933	0.000786924
268260F	3.63617	UP	0.000908933	0.000786924
080930F	3.63617	UP	0.000908933	0.000786924
187840F	3.63617	UP	0.000908933	0.000786924
201290F	3.63617	UP	0.000908933	0.000786924
094440R	3.63617	UP	0.000908933	0.000786924
253190F	3.63617	UP	0.000908933	0.000786924
098250F	3.63617	UP	0.000908933	0.000786924
154310F	3.63617	UP	0.000908933	0.000786924
275880F	3.62106	UP	1.15085e-39	6.95648e-39
224980R	3.61968	UP	8.177e-54	6.47901e-53
287930F	3.61599	UP	8.11904e-16	2.11496e-15
303110R	3.6058	UP	5.96397e-11	1.13435e-10
003790R	3.59554	UP	1.68413e-08	2.60822e-08
039670R	3.57477	UP	5.03475e-06	6.02457e-06
124660F	3.57477	UP	5.03475e-06	6.02457e-06
160130F	3.57477	UP	5.03475e-06	6.02457e-06
041190R	3.57477	UP	5.03475e-06	6.02457e-06
073500F	3.56866	UP	6.17935e-05	6.39073e-05
180140F	3.55371	UP	3.09895e-08	4.67062e-08
302920R	3.55298	UP	8.84796e-131	1.72609e-129
012840R	3.54014	UP	3.3629e-50	2.51474e-49
033690F	3.52599	UP	2.59281e-149	5.74662e-148
083950F	3.51064	UP	2.42578e-12	5.07342e-12
062930R	3.51064	UP	9.33877e-06	1.07647e-05
295120R	3.51064	UP	9.33877e-06	1.07647e-05
040860R	3.48861	UP	2.98122e-14	7.07734e-14
025900R	3.47747	UP	6.70396e-10	1.17226e-09
155830F	3.46625	UP	1.04748e-07	1.50481e-07
285210R	3.46625	UP	1.04748e-07	1.50481e-07
221200F	3.45817	UP	6.20862e-59	5.32668e-58
185920F	3.4572	UP	8.07321e-12	1.63201e-11
273050F	3.45379	UP	3.57686e-164	8.94654e-163
083160F	3.45331	UP	6.727e-16	1.75866e-15
067550R	3.44352	UP	4.3926e-46	3.05831e-45
079680F	3.44352	UP	1.22599e-09	2.1014e-09
197400R	3.44352	UP	1.73164e-05	1.93564e-05
123250R	3.44352	UP	1.73164e-05	1.93564e-05
139890R	3.44352	UP	1.73164e-05	1.93564e-05
035520R	3.43727	UP	9.37159e-24	3.45063e-23
216390F	3.42044	UP	1.92412e-07	2.68963e-07
084300F	3.42044	UP	1.92412e-07	2.68963e-07
135150R	3.40876	UP	7.24765e-111	1.18744e-109
290380F	3.40669	UP	7.53908e-35	4.06444e-34
272240R	3.4017	UP	2.68102e-11	5.21365e-11
150570R	3.3936	UP	4.02744e-15	1.00799e-14
152160F	3.37348	UP	0	0
271280F	3.37314	UP	5.93257e-13	1.29757e-12
268090R	3.37314	UP	3.53192e-07	4.80657e-07
286650F	3.37314	UP	3.20923e-05	3.45376e-05
139760R	3.37314	UP	3.20923e-05	3.45376e-05
282110R	3.37314	UP	3.20923e-05	3.45376e-05
051700R	3.37314	UP	3.20923e-05	3.45376e-05
237540R	3.37314	UP	3.20923e-05	3.45376e-05
192010R	3.37314	UP	1.43412e-20	4.69926e-20
273870F	3.36532	UP	5.02488e-71	5.15335e-70
237860R	3.34617	UP	2.03122e-51	1.54058e-50
246880R	3.34399	UP	1.81563e-38	1.06286e-37
264230F	3.34399	UP	8.88072e-11	1.66413e-10
210730R	3.34399	UP	8.88072e-11	1.66413e-10
004900R	3.33661	UP	7.4679e-09	1.19698e-08
103780F	3.33543	UP	1.7281e-11	3.41212e-11
287380R	3.33007	UP	1.52072e-32	7.68927e-32
266730R	3.32423	UP	6.4778e-07	8.59281e-07
003560R	3.32423	UP	6.4778e-07	8.59281e-07
024340R	3.32174	UP	1.28619e-73	1.36832e-72
123210F	3.3213	UP	3.41704e-154	8.0189e-153
179240F	3.31799	UP	2.12931e-30	1.00828e-29
177030R	3.31424	UP	1.61455e-10	2.96761e-10
088730F	3.31424	UP	1.61455e-10	2.96761e-10
222990R	3.30837	UP	1.75285e-74	1.87982e-73
186610F	3.30755	UP	1.14304e-33	5.94928e-33
007250F	3.30224	UP	1.15914e-07	1.65866e-07
062670R	3.29914	UP	2.75903e-19	8.58916e-19
223000R	3.29914	UP	1.36169e-08	2.12744e-08
133700R	3.29914	UP	5.94336e-05	6.16024e-05
249600R	3.29914	UP	5.94336e-05	6.16024e-05
294580F	3.29914	UP	5.94336e-05	6.16024e-05
157850F	3.29134	UP	4.25387e-12	8.76356e-12
195560F	3.29067	UP	2.1961e-17	6.25134e-17
219420R	3.28387	UP	4.97702e-19	1.52794e-18
254850F	3.2736	UP	3.96339e-17	1.11626e-16
100530R	3.26513	UP	1.61687e-105	2.47617e-104
302050F	3.2642	UP	2.04043e-20	6.63964e-20
068540R	3.26066	UP	3.17773e-15	8.00848e-15
201340R	3.26066	UP	3.17773e-15	8.00848e-15
256130R	3.26066	UP	2.48058e-08	3.77356e-08
079440R	3.25284	UP	5.32347e-10	9.41808e-10
261960F	3.25284	UP	5.32347e-10	9.41808e-10
158220F	3.24385	UP	2.57013e-13	5.75389e-13
210240F	3.23341	UP	3.44592e-23	1.24523e-22
044540R	3.22113	UP	1.41912e-24	5.44114e-24
029930F	3.22113	UP	4.51419e-08	6.71482e-08
003640R	3.22113	UP	2.1724e-06	2.71513e-06
221900F	3.22113	UP	0.000109962	0.000109563
269980R	3.22113	UP	0.000109962	0.000109563
187940F	3.22113	UP	0.000109962	0.000109563
058380F	3.22053	UP	0.000110105	0.000109692
098080R	3.20889	UP	6.59783e-17	1.83363e-16
008850R	3.20321	UP	4.17948e-16	1.10679e-15
042290F	3.19417	UP	8.74157e-21	2.89412e-20
301150F	3.19417	UP	3.80084e-11	7.30584e-11
026550R	3.18049	UP	8.2057e-08	1.19128e-07
246230R	3.18049	UP	8.2057e-08	1.19128e-07
117950R	3.18049	UP	8.2057e-08	1.19128e-07
034070R	3.18049	UP	8.2057e-08	1.19128e-07
253780R	3.1696	UP	3.05951e-31	1.48942e-30
003780F	3.16669	UP	1.35166e-15	3.47671e-15
108430F	3.16668	UP	6.86314e-11	1.29856e-10
283130R	3.16668	UP	3.97104e-06	4.80725e-06
184910R	3.16051	UP	2.6588e-43	1.71915e-42
277030R	3.15973	UP	6.03878e-14	1.40516e-13
129760R	3.15554	UP	3.16459e-09	5.23858e-09
207210R	3.15554	UP	3.16459e-09	5.23858e-09
201330F	3.14636	UP	3.89287e-35	2.11298e-34
071320F	3.14408	UP	6.9194e-73	7.30281e-72
186950R	3.13867	UP	1.48975e-07	2.10867e-07
043240F	3.13867	UP	0.000203194	0.000194817
241430F	3.13867	UP	0.000203194	0.000194817
174180R	3.13867	UP	0.000203194	0.000194817
268710R	3.13867	UP	0.000203194	0.000194817
176950F	3.12492	UP	8.1333e-48	5.89418e-47
229770F	3.1216	UP	1.75944e-16	4.77822e-16
187070R	3.1216	UP	5.72013e-09	9.27085e-09
168870F	3.1173	UP	1.9504e-13	4.39607e-13
089610F	3.11534	UP	7.12817e-18	2.08181e-17
188600R	3.11422	UP	2.70135e-22	9.44516e-22
206450R	3.1101	UP	2.23097e-10	4.05945e-10
223570R	3.1101	UP	7.24834e-06	8.48253e-06
187280F	3.1101	UP	7.24834e-06	8.48253e-06
024350F	3.10432	UP	3.15239e-16	8.42634e-16
044270F	3.10183	UP	8.7998e-12	1.77171e-11
009250R	3.10183	UP	8.7998e-12	1.77171e-11
056580R	3.09916	UP	1.4113e-51	1.07347e-50
104600F	3.09073	UP	1.40187e-14	3.39364e-14
228890F	3.08934	UP	8.6229e-22	2.95412e-21
080990F	3.08683	UP	1.03266e-08	1.63515e-08
128260R	3.07358	UP	6.2772e-13	1.36845e-12
099130F	3.06913	UP	7.41293e-30	3.42683e-29
237250R	3.06501	UP	2.37663e-56	1.96507e-55
037790R	3.05506	UP	0	0
218970F	3.05121	UP	6.07827e-46	4.22089e-45
185800F	3.05121	UP	1.86182e-08	2.87003e-08
068140F	3.05121	UP	1.32086e-05	1.49915e-05
142780R	3.05121	UP	0.000374879	0.000345586
117350F	3.05121	UP	0.000374879	0.000345586
105680F	3.04916	UP	0	0
128580F	3.04518	UP	4.76187e-84	5.63717e-83
153630R	3.04168	UP	1.01336e-27	4.38953e-27
273610F	3.03827	UP	8.72416e-21	2.88955e-20
235460F	3.02849	UP	6.03486e-45	4.03956e-44
065920R	3.02521	UP	1.55351e-20	5.08421e-20
020720F	3.02521	UP	5.0825e-11	9.697e-11
179100R	3.02245	UP	3.20268e-27	1.3607e-26
291360F	3.01903	UP	1.89471e-24	7.21955e-24
300110F	3.01468	UP	3.35195e-08	5.04145e-08
191180F	3.01014	UP	1.1772e-66	1.13166e-65
138700R	3.0054	UP	3.5979e-12	7.44486e-12
118500F	3.0054	UP	8.83749e-07	1.15237e-06
241770R	2.98981	UP	2.40249e-05	2.63713e-05
011300R	2.98532	UP	8.73672e-20	2.77616e-19
024410R	2.98409	UP	7.35555e-16	1.92172e-15
084420F	2.97856	UP	1.58637e-09	2.69768e-09
130530F	2.97721	UP	6.02552e-08	8.87031e-08
017700R	2.96875	UP	4.56053e-13	1.00464e-12
063660R	2.96548	UP	1.13994e-34	6.11665e-34
128340F	2.9581	UP	1.14611e-11	2.29191e-11
108770F	2.9581	UP	1.14611e-11	2.29191e-11
070890R	2.9581	UP	4.16308e-09	6.82071e-09
205820R	2.9581	UP	4.16308e-09	6.82071e-09
207550F	2.9581	UP	4.16308e-09	6.82071e-09
203140R	2.9581	UP	0.000690256	0.000610519
022140R	2.9581	UP	0.000690256	0.000610519
164000R	2.9581	UP	0.000690256	0.000610519
029960R	2.9581	UP	0.000690256	0.000610519
007320F	2.95391	UP	1.60508e-30	7.6413e-30
092730F	2.94737	UP	8.11986e-13	1.75815e-12
055840R	2.94177	UP	8.06663e-97	1.1272e-95
035870R	2.93573	UP	1.11289e-33	5.79613e-33
179120R	2.93573	UP	1.19996e-17	3.46521e-17
048530R	2.93573	UP	1.19996e-17	3.46521e-17
199580R	2.93385	UP	2.04196e-11	4.01186e-11
252250R	2.93385	UP	2.04196e-11	4.01186e-11
169070F	2.93163	UP	4.12833e-15	1.03194e-14
122000R	2.92568	UP	4.36058e-05	4.60952e-05
204280R	2.92568	UP	4.36058e-05	4.60952e-05
099070R	2.92568	UP	4.36058e-05	4.60952e-05
000870F	2.92568	UP	4.36058e-05	4.60952e-05
153100R	2.91628	UP	3.92379e-195	1.17257e-193
281550R	2.91628	UP	5.17949e-10	9.17555e-10
253040R	2.9137	UP	7.32281e-15	1.80612e-14
277730R	2.90919	UP	2.87095e-06	3.53777e-06
048280R	2.9072	UP	1.47499e-31	7.24679e-31
123230F	2.90206	UP	2.70976e-18	8.06538e-18
280300F	2.8992	UP	1.93732e-07	2.7076e-07
187830F	2.89251	UP	1.32889e-08	2.08108e-08
001510F	2.88261	UP	1.80529e-21	6.10868e-21
001500F	2.87903	UP	3.22634e-13	7.16868e-13
283760R	2.87699	UP	3.54989e-117	6.23882e-116
138430R	2.87321	UP	8.46003e-18	2.46267e-17
076070F	2.85856	UP	7.7595e-20	2.46761e-19
077100F	2.85856	UP	1.07516e-18	3.2606e-18
085250F	2.85856	UP	2.07803e-16	5.60529e-16
219340R	2.85856	UP	4.06208e-14	9.53544e-14
237660R	2.85856	UP	1.14594e-10	2.13032e-10
065070F	2.85856	UP	1.63974e-09	2.78547e-09
040650F	2.85856	UP	1.63974e-09	2.78547e-09
028790F	2.85856	UP	2.36839e-08	3.61115e-08
187570R	2.85856	UP	2.36839e-08	3.61115e-08
133470F	2.85856	UP	3.46417e-07	4.71919e-07
205400R	2.85856	UP	5.15844e-06	6.15319e-06
079630R	2.85856	UP	7.8955e-05	8.0642e-05
276070R	2.8378	UP	6.6224e-24	2.45423e-23
042740R	2.8378	UP	1.00965e-12	2.17199e-12
130990R	2.83548	UP	1.42762e-11	2.83496e-11
023400F	2.83548	UP	1.42762e-11	2.83496e-11
187650F	2.83143	UP	4.48118e-27	1.89481e-26
024190F	2.82779	UP	2.96822e-98	4.2367e-97
058880F	2.8277	UP	2.23208e-31	1.08994e-30
081710F	2.82565	UP	1.60324e-22	5.65274e-22
233700F	2.8238	UP	4.21349e-08	6.28981e-08
226540F	2.81674	UP	2.04331e-23	7.42753e-23
287420F	2.81371	UP	8.15999e-17	2.2599e-16
295490R	2.81371	UP	8.15999e-17	2.2599e-16
092490F	2.8061	UP	7.43595e-19	2.268e-18
150380R	2.8061	UP	1.59021e-14	3.83676e-14
103950F	2.8061	UP	9.24677e-06	1.06864e-05
271190R	2.8061	UP	9.24677e-06	1.06864e-05
239450R	2.8061	UP	9.24677e-06	1.06864e-05
217710F	2.80123	UP	1.02781e-48	7.5514e-48
033730F	2.79145	UP	5.82115e-25	2.27122e-24
150470R	2.78817	UP	2.79792e-14	6.64614e-14
118790R	2.78817	UP	2.79792e-14	6.64614e-14
284300F	2.78817	UP	2.79792e-14	6.64614e-14
055760F	2.78817	UP	4.45347e-11	8.53153e-11
298020F	2.78817	UP	7.48183e-08	1.09075e-07
289360R	2.78817	UP	0.00014257	0.000139732
040310R	2.78817	UP	0.00014257	0.000139732
066830F	2.78817	UP	0.00014257	0.000139732
230090R	2.78817	UP	0.00014257	0.000139732
182780F	2.78817	UP	0.00014257	0.000139732
018080F	2.78456	UP	1.10172e-22	3.90169e-22
102910R	2.7816	UP	3.92761e-13	8.68812e-13
057890R	2.77659	UP	1.10914e-79	1.25885e-78
008840F	2.77367	UP	1.10073e-06	1.42321e-06
114350R	2.77367	UP	1.10073e-06	1.42321e-06
109630F	2.76393	UP	7.84881e-11	1.47596e-10
017290R	2.76235	UP	1.72259e-33	8.92496e-33
271370F	2.75165	UP	1.11986e-09	1.92321e-09
198030R	2.75165	UP	1.11986e-09	1.92321e-09
194030R	2.75165	UP	1.65327e-05	1.85636e-05
026750F	2.74948	UP	1.03328e-11	2.07407e-11
231300R	2.74384	UP	4.83444e-116	8.40383e-115
154300R	2.73971	UP	9.2695e-96	1.25998e-94
070990R	2.73966	UP	3.15247e-187	8.98331e-186
197700F	2.73926	UP	1.14646e-64	1.07618e-63
214250F	2.73074	UP	1.31618e-244	5.12276e-243
097420F	2.72928	UP	1.95536e-06	2.45271e-06
248510R	2.72904	UP	0	0
173090F	2.72581	UP	2.49297e-27	1.06256e-26
183860F	2.71959	UP	2.37421e-15	6.02916e-15
026160F	2.71863	UP	2.71006e-18	8.06538e-18
256630F	2.71625	UP	8.98267e-144	1.92667e-142
101980F	2.71417	UP	2.42667e-10	4.39766e-10
152330R	2.71417	UP	2.42667e-10	4.39766e-10
270860F	2.71417	UP	2.42667e-10	4.39766e-10
088710F	2.71417	UP	2.34458e-07	3.24947e-07
283700F	2.71417	UP	0.000256646	0.000242596
295170R	2.71417	UP	0.000256646	0.000242596
295070F	2.71113	UP	5.94076e-26	2.39883e-25
103060R	2.70832	UP	5.49567e-52	4.21225e-51
143260R	2.70832	UP	3.31189e-14	7.82508e-14
186110F	2.70328	UP	2.83974e-08	4.28966e-08
262030R	2.70328	UP	2.83974e-08	4.28966e-08
150170F	2.69506	UP	3.46611e-09	5.72109e-09
001210R	2.69506	UP	2.94762e-05	3.1981e-05
104380R	2.69506	UP	2.94762e-05	3.1981e-05
228330R	2.69506	UP	2.94762e-05	3.1981e-05
031450R	2.69506	UP	2.94762e-05	3.1981e-05
168460R	2.69331	UP	4.13171e-33	2.11189e-32
052630R	2.69138	UP	2.87453e-135	5.83604e-134
067000R	2.69062	UP	5.78556e-14	1.34702e-13
275370R	2.68981	UP	1.52858e-22	5.39185e-22
012940F	2.68981	UP	1.52858e-22	5.39185e-22
218900F	2.68864	UP	4.25653e-10	7.58429e-10
249910F	2.6868	UP	7.23977e-15	1.7873e-14
017100F	2.68096	UP	4.09893e-71	4.21456e-70
137610F	2.67924	UP	6.50953e-12	1.32599e-11
223420F	2.67924	UP	6.50953e-12	1.32599e-11
114520R	2.6757	UP	1.04153e-29	4.78153e-29
007560R	2.6757	UP	4.13659e-07	5.5932e-07
007070R	2.66418	UP	2.4966e-17	7.0865e-17
133140R	2.66264	UP	7.45342e-10	1.29961e-09
039370R	2.65787	UP	1.13659e-11	2.27515e-11
154290R	2.65324	UP	5.86117e-40	3.56175e-39
212120R	2.64905	UP	3.34153e-203	1.04968e-201
192140F	2.63617	UP	1.27632e-27	5.49281e-27
148670R	2.63617	UP	1.60302e-10	2.94844e-10
269880F	2.63617	UP	1.0648e-08	1.68337e-08
185310R	2.63617	UP	7.28063e-07	9.60191e-07
221350F	2.63617	UP	7.28063e-07	9.60191e-07
168250R	2.63617	UP	6.12261e-06	7.2373e-06
049220F	2.63617	UP	6.12261e-06	7.2373e-06
144100R	2.63617	UP	6.12261e-06	7.2373e-06
146330R	2.63617	UP	5.23906e-05	5.4952e-05
264630R	2.63617	UP	0.000460376	0.000418896
041410F	2.63617	UP	0.000460376	0.000418896
146270F	2.63617	UP	0.000460376	0.000418896
299900R	2.63617	UP	0.000460376	0.000418896
058410R	2.62907	UP	4.86982e-122	8.95297e-121
144400R	2.62275	UP	1.64299e-17	4.7054e-17
058220F	2.62163	UP	1.99823e-118	3.56682e-117
296310F	2.61889	UP	6.63604e-14	1.54009e-13
004260F	2.61755	UP	1.85953e-24	7.08889e-24
070640F	2.61755	UP	5.31933e-13	1.16793e-12
123530R	2.61414	UP	3.44913e-11	6.66028e-11
141490R	2.603	UP	1.24673e-20	4.10209e-20
126280R	2.6014	UP	1.53461e-07	2.16756e-07
294980R	2.6014	UP	1.53461e-07	2.16756e-07
161620R	2.59553	UP	1.27814e-06	1.64301e-06
130670F	2.59553	UP	1.27814e-06	1.64301e-06
208510F	2.59452	UP	1.07436e-36	6.05385e-36
241480R	2.58726	UP	4.85846e-10	8.62215e-10
048370R	2.58726	UP	4.85846e-10	8.62215e-10
011600F	2.58726	UP	1.07875e-05	1.23561e-05
186350F	2.58726	UP	1.07875e-05	1.23561e-05
159770R	2.58172	UP	3.95789e-09	6.49787e-09
109030F	2.57959	UP	2.43995e-45	1.65546e-44
035310F	2.57477	UP	9.28016e-05	9.36693e-05
046080F	2.57357	UP	2.95135e-132	5.87245e-131
101080F	2.57168	UP	1.99271e-52	1.5362e-51
100180F	2.56778	UP	1.61068e-31	7.90858e-31
167750F	2.56768	UP	1.30237e-111	2.16941e-110
204160F	2.56578	UP	2.6805e-07	3.69131e-07
151670F	2.56578	UP	2.6805e-07	3.69131e-07
247700R	2.56578	UP	2.6805e-07	3.69131e-07
118580F	2.56366	UP	1.16822e-15	3.01948e-15
028740F	2.56022	UP	2.76803e-12	5.77711e-12
265770R	2.55869	UP	1.65431e-43	1.07314e-42
168150R	2.55784	UP	8.51328e-69	8.54424e-68
229330R	2.55371	UP	7.43947e-14	1.72005e-13
181670R	2.55371	UP	2.23767e-06	2.79476e-06
099340F	2.55371	UP	2.23767e-06	2.79476e-06
263670R	2.55371	UP	0.000822541	0.000718287
227120R	2.55371	UP	0.000822541	0.000718287
000630R	2.55371	UP	0.000822541	0.000718287
052400F	2.55371	UP	0.000822541	0.000718287
219300R	2.55371	UP	0.000822541	0.000718287
233750F	2.55371	UP	0.000822541	0.000718287
094540F	2.55371	UP	0.000822541	0.000718287
286980R	2.55147	UP	1.87861e-63	1.73286e-62
198830R	2.54946	UP	6.91533e-18	2.02145e-17
281990F	2.54597	UP	1.80097e-10	3.29657e-10
303520F	2.53663	UP	1.89466e-05	2.10665e-05
023070F	2.53663	UP	1.89466e-05	2.10665e-05
225990F	2.53663	UP	1.89466e-05	2.10665e-05
057940R	2.53533	UP	1.00549e-64	9.48313e-64
173660R	2.52825	UP	5.24347e-31	2.53099e-30
216940F	2.52514	UP	1.19268e-08	1.87883e-08
228730F	2.52514	UP	1.19268e-08	1.87883e-08
001050F	2.52514	UP	1.19268e-08	1.87883e-08
003020F	2.52404	UP	0	0
166620F	2.52251	UP	1.1543e-27	4.98918e-27
198560R	2.52123	UP	8.97766e-31	4.30222e-30
172260F	2.51588	UP	3.34762e-21	1.12417e-20
107080R	2.51064	UP	6.64486e-11	1.25965e-10
105290F	2.51064	UP	9.7962e-08	1.41165e-07
232740R	2.51064	UP	3.90611e-06	4.73512e-06
035660F	2.51064	UP	0.000163768	0.000159217
139740R	2.51064	UP	0.000163768	0.000159217
014310R	2.51064	UP	0.000163768	0.000159217
150670R	2.50975	UP	4.36365e-06	5.25066e-06
142510R	2.50372	UP	2.7836e-16	7.46056e-16
076210R	2.50157	UP	1.12963e-90	1.43523e-89
172720F	2.48731	UP	1.75858e-14	4.2353e-14
158210R	2.48659	UP	2.81849e-18	8.38185e-18
097930F	2.48561	UP	1.73294e-57	1.45242e-56
196600F	2.48417	UP	6.52534e-13	1.4206e-12
105560R	2.48417	UP	3.31629e-05	3.56081e-05
248830R	2.48417	UP	3.31629e-05	3.56081e-05
064080F	2.48417	UP	3.31629e-05	3.56081e-05
007310R	2.47907	UP	2.22828e-17	6.33614e-17
148320R	2.47523	UP	4.75902e-24	1.77604e-23
303340R	2.47442	UP	9.25201e-10	1.60063e-09
129360R	2.47075	UP	9.24729e-76	1.00659e-74
180150F	2.46862	UP	8.29717e-30	3.82231e-29
006460F	2.46625	UP	3.56239e-08	5.34889e-08
075310R	2.46625	UP	6.79734e-06	7.97931e-06
107120R	2.45929	UP	4.19256e-11	8.03944e-11
252900R	2.45929	UP	4.19256e-11	8.03944e-11
139550R	2.4572	UP	7.51345e-09	1.2038e-08
261350R	2.45331	UP	1.40595e-06	1.79717e-06
131080R	2.45114	UP	1.1086e-14	2.70419e-14
200810F	2.44352	UP	8.50625e-22	2.91541e-21
126630R	2.44352	UP	2.92861e-07	4.01705e-07
198960F	2.44352	UP	2.92861e-07	4.01705e-07
190120R	2.44352	UP	0.000287811	0.000270358
282940F	2.44352	UP	0.000287811	0.000270358
258270R	2.44025	UP	1.10937e-16	3.05121e-16
166180F	2.43587	UP	1.89249e-14	4.54547e-14
213740F	2.43368	UP	2.5681e-61	2.31533e-60
295040R	2.43368	UP	1.53206e-11	3.0363e-11
177530F	2.43264	UP	4.07113e-15	1.0186e-14
298750R	2.42972	UP	1.29104e-08	2.02458e-08
255680F	2.42972	UP	5.78316e-05	6.01764e-05
131300R	2.42972	UP	5.78316e-05	6.01764e-05
147910F	2.42972	UP	5.78316e-05	6.01764e-05
095780F	2.42972	UP	5.78316e-05	6.01764e-05
086600R	2.42972	UP	5.78316e-05	6.01764e-05
123090R	2.42972	UP	5.78316e-05	6.01764e-05
272390R	2.42467	UP	2.72735e-09	4.54591e-09
005200F	2.42318	UP	2.73246e-61	2.45796e-60
213960F	2.42044	UP	1.17893e-05	1.34437e-05
200610F	2.42044	UP	1.17893e-05	1.34437e-05
107010F	2.41703	UP	3.06823e-87	3.76054e-86
262450F	2.41467	UP	0	0
067560F	2.41378	UP	2.61706e-11	5.093e-11
018040R	2.41378	UP	2.61706e-11	5.093e-11
017090F	2.41378	UP	2.42864e-06	3.02355e-06
112820F	2.41378	UP	2.42864e-06	3.02355e-06
025310R	2.4111	UP	1.96336e-22	6.89805e-22
042180F	2.4079	UP	5.94198e-30	2.75483e-29
058390R	2.40167	UP	3.33176e-22	1.16188e-21
011920R	2.39913	UP	4.66768e-09	7.61771e-09
173140R	2.39913	UP	4.66768e-09	7.61771e-09
001450F	2.39371	UP	0	0
104780F	2.39052	UP	5.75891e-24	2.13919e-23
063550R	2.38865	UP	1.28351e-26	5.33108e-26
191280F	2.38619	UP	1.9982e-16	5.39909e-16
278860R	2.37695	UP	8.0662e-102	1.20074e-100
111740F	2.37314	UP	1.58482e-13	3.59645e-13
055720F	2.37314	UP	1.68474e-09	2.85766e-09
300250F	2.37314	UP	7.97052e-09	1.27524e-08
187670F	2.37314	UP	7.97052e-09	1.27524e-08
056910F	2.37314	UP	1.80545e-07	2.53351e-07
088630R	2.37314	UP	1.80545e-07	2.53351e-07
121170R	2.37314	UP	8.65943e-07	1.13124e-06
009800R	2.37314	UP	2.03746e-05	2.25568e-05
078940R	2.37314	UP	2.03746e-05	2.25568e-05
231420R	2.37314	UP	2.03746e-05	2.25568e-05
097140F	2.37314	UP	0.000503507	0.000454822
173150R	2.37314	UP	0.000503507	0.000454822
246760R	2.37314	UP	0.000503507	0.000454822
156880F	2.37314	UP	0.000503507	0.000454822
112410R	2.37314	UP	7.30801e-15	1.80359e-14
037460F	2.37314	UP	3.57235e-10	6.40383e-10
085370F	2.37314	UP	4.18188e-06	5.04717e-06
008090R	2.37314	UP	4.18188e-06	5.04717e-06
268340R	2.37314	UP	0.000100447	0.000100939
047790R	2.37314	UP	0.000100447	0.000100939
144260R	2.37314	UP	0.000100447	0.000100939
088230R	2.37314	UP	0.000100447	0.000100939
189920F	2.36462	UP	6.03257e-24	2.23876e-23
030500R	2.36279	UP	5.81231e-20	1.86025e-19
251460R	2.36279	UP	5.81231e-20	1.86025e-19
221980R	2.35996	UP	5.73007e-16	1.50344e-15
095930F	2.35996	UP	5.73007e-16	1.50344e-15
070460F	2.35864	UP	1.06648e-40	6.57598e-40
280530F	2.35864	UP	1.2376e-14	3.00967e-14
207480R	2.35238	UP	1.29034e-10	2.39318e-10
051660F	2.35042	UP	5.7847e-84	6.83787e-83
097320F	2.34889	UP	2.86705e-09	4.77079e-09
099840F	2.34819	UP	3.72345e-24	1.39348e-23
234260R	2.34666	UP	1.35788e-08	2.12189e-08
245250F	2.34399	UP	7.75617e-21	2.57643e-20
251820F	2.34399	UP	6.45654e-08	9.48209e-08
191220F	2.3416	UP	2.9584e-25	1.16509e-24
041890F	2.33661	UP	1.48236e-06	1.89e-06
004880R	2.33213	UP	9.71849e-199	2.99394e-197
258310R	2.33132	UP	7.17645e-06	8.40333e-06
167880F	2.33132	UP	7.17645e-06	8.40333e-06
272030R	2.32919	UP	2.16786e-64	2.02069e-63
156820R	2.32423	UP	4.86816e-09	7.93354e-09
287100R	2.32423	UP	3.50781e-05	3.75231e-05
170850F	2.32423	UP	3.50781e-05	3.75231e-05
132330R	2.32329	UP	1.01535e-34	5.45918e-34
270310F	2.32214	UP	2.20267e-105	3.36684e-104
045500R	2.3197	UP	2.30773e-08	3.52945e-08
020330F	2.31799	UP	1.67948e-11	3.32023e-11
211020F	2.31424	UP	7.87626e-11	1.48077e-10
052660R	2.31424	UP	0.000173707	0.000168284
078380F	2.31424	UP	0.000173707	0.000168284
275300F	2.31424	UP	0.000173707	0.000168284
218190F	2.30901	UP	9.99218e-16	2.58685e-15
062150F	2.30755	UP	5.25498e-07	7.01948e-07
082730F	2.30755	UP	5.25498e-07	7.01948e-07
048290F	2.30755	UP	5.25498e-07	7.01948e-07
179150R	2.30545	UP	3.45773e-60	3.03508e-59
123410R	2.30359	UP	6.05447e-12	1.2374e-11
179940R	2.29914	UP	4.89084e-21	1.63347e-20
196090R	2.29914	UP	8.24687e-09	1.31681e-08
052670R	2.29914	UP	2.52947e-06	3.14025e-06
087610F	2.29914	UP	2.52947e-06	3.14025e-06
248650F	2.29914	UP	0.000876419	0.000761418
296960R	2.29914	UP	0.000876419	0.000761418
136690R	2.29914	UP	0.000876419	0.000761418
283100R	2.29914	UP	0.000876419	0.000761418
080790R	2.29914	UP	0.000876419	0.000761418
257380R	2.29719	UP	9.13455e-49	6.72359e-48
083170F	2.29513	UP	4.67594e-13	1.02893e-12
010630R	2.29222	UP	6.96926e-48	5.05979e-47
008890R	2.28825	UP	1.22713e-05	1.39694e-05
301510F	2.28825	UP	1.22713e-05	1.39694e-05
007220F	2.28606	UP	6.15828e-85	7.37783e-84
139440R	2.28402	UP	1.92432e-118	3.44259e-117
091260R	2.28151	UP	2.9472e-09	4.89804e-09
001640F	2.27638	UP	1.85474e-23	6.75128e-23
062920R	2.27547	UP	4.97387e-34	2.61954e-33
083520R	2.27445	UP	1.18529e-72	1.24439e-71
021790R	2.2736	UP	8.533e-23	3.03405e-22
294810F	2.2736	UP	3.66835e-12	7.58472e-12
035470R	2.2736	UP	1.39371e-08	2.1766e-08
166690R	2.2736	UP	6.01467e-05	6.22526e-05
261850F	2.2736	UP	6.01467e-05	6.22526e-05
272120F	2.26622	UP	1.05344e-09	1.81383e-09
088790R	2.2642	UP	6.61477e-08	9.70196e-08
128770R	2.2642	UP	6.61477e-08	9.70196e-08
033560F	2.26326	UP	4.88466e-19	1.50132e-18
151610F	2.2621	UP	2.87909e-17	8.15479e-17
238310R	2.25522	UP	5.54111e-47	3.93346e-46
174010R	2.25284	UP	6.36526e-76	6.94772e-75
069000F	2.25284	UP	3.76641e-10	6.7411e-10
149780F	2.25284	UP	3.15319e-07	4.31175e-07
161370R	2.25284	UP	3.15319e-07	4.31175e-07
176270R	2.25284	UP	0.000298983	0.000279963
174370F	2.25284	UP	0.000298983	0.000279963
167810F	2.25011	UP	3.71523e-67	3.63278e-66
228400R	2.24538	UP	4.04623e-35	2.19473e-34
221320R	2.24385	UP	2.09033e-05	2.31133e-05
119960R	2.24385	UP	2.09033e-05	2.31133e-05
262390R	2.24385	UP	2.09033e-05	2.31133e-05
067390R	2.24385	UP	2.09033e-05	2.31133e-05
106790F	2.24385	UP	2.09033e-05	2.31133e-05
264260F	2.24103	UP	1.34706e-10	2.49491e-10
039930R	2.23883	UP	4.86072e-32	2.42547e-31
185060R	2.23883	UP	1.51109e-06	1.92203e-06
283500F	2.23883	UP	1.51109e-06	1.92203e-06
200220R	2.23707	UP	1.54039e-46	1.08002e-45
012730F	2.23254	UP	6.42083e-33	3.26938e-32
302870F	2.23227	UP	1.17948e-25	4.71018e-25
281570R	2.22875	UP	2.85297e-13	6.36565e-13
229780F	2.22304	UP	0	0
138710F	2.22113	UP	6.18788e-16	1.61983e-15
183500R	2.22113	UP	1.10867e-91	1.41991e-90
233370F	2.22113	UP	5.95581e-49	4.39195e-48
248270R	2.22113	UP	7.10525e-26	2.86179e-25
286420F	2.22113	UP	8.98541e-25	3.47354e-24
233310F	2.22113	UP	7.95127e-15	1.95388e-14
285970F	2.22113	UP	1.02507e-13	2.35027e-13
214220F	2.22113	UP	3.95054e-08	5.90945e-08
295850F	2.22113	UP	0.00010268	0.000103002
273080F	2.22113	UP	0.00010268	0.000103002
046410F	2.22113	UP	0.00010268	0.000103002
179110R	2.21471	UP	1.37908e-42	8.79582e-42
218090F	2.21383	UP	1.17933e-25	4.71018e-25
205590F	2.21041	UP	1.05797e-09	1.82086e-09
300090R	2.20771	UP	1.3241e-14	3.21219e-14
168860R	2.20321	UP	2.87938e-11	5.58443e-11
260070F	2.20321	UP	2.87938e-11	5.58443e-11
151580F	2.20152	UP	4.8113e-59	4.14121e-58
302280R	2.19805	UP	3.54635e-05	3.79049e-05
011940F	2.19805	UP	3.54635e-05	3.79049e-05
101100R	2.19805	UP	3.54635e-05	3.79049e-05
265160F	2.19805	UP	3.54635e-05	3.79049e-05
268920F	2.1956	UP	3.75483e-42	2.3646e-41
045810R	2.19451	UP	1.08927e-43	7.08909e-43
058620R	2.18871	UP	8.9435e-07	1.16505e-06
157870F	2.18871	UP	0.000511972	0.000461319
250660R	2.18871	UP	0.000511972	0.000461319
177810R	2.18871	UP	0.000511972	0.000461319
006360R	2.18366	UP	2.34372e-08	3.58244e-08
153320R	2.18366	UP	2.34372e-08	3.58244e-08
044070F	2.18366	UP	2.34372e-08	3.58244e-08
198570F	2.18245	UP	1.09829e-34	5.89714e-34
295980R	2.18245	UP	1.31823e-12	2.80781e-12
145180R	2.18049	UP	6.28671e-10	1.10341e-09
230050R	2.18049	UP	1.23065e-05	1.40075e-05
165420F	2.17825	UP	1.03469e-135	2.11144e-134
153920R	2.17677	UP	1.54708e-08	2.40671e-08
086650F	2.17674	UP	3.14442e-07	4.30122e-07
150690F	2.17222	UP	6.12059e-12	1.24995e-11
238300F	2.17193	UP	0	0
110760F	2.17095	UP	4.43106e-82	5.14629e-81
085140F	2.16985	UP	1.05117e-19	3.32165e-19
256880R	2.16668	UP	4.28769e-06	5.1694e-06
241550R	2.16668	UP	0.00017447	0.000168963
006500R	2.15973	UP	6.14325e-18	1.79811e-17
260600R	2.15812	UP	3.91088e-08	5.85232e-08
196020R	2.15647	UP	6.93609e-57	5.77688e-56
200070F	2.15632	UP	2.99078e-45	2.02402e-44
053210R	2.15554	UP	1.49896e-06	1.90964e-06
174670R	2.15554	UP	1.49896e-06	1.90964e-06
106780F	2.15357	UP	7.9587e-19	2.42373e-18
085970F	2.15074	UP	5.99069e-05	6.20446e-05
265080R	2.15074	UP	5.99069e-05	6.20446e-05
077510F	2.15074	UP	5.99069e-05	6.20446e-05
144270F	2.14636	UP	5.25565e-07	7.01948e-07
266890F	2.14636	UP	5.25565e-07	7.01948e-07
001670R	2.14518	UP	1.28827e-14	3.13002e-14
134950F	2.14432	UP	4.89735e-09	7.97948e-09
147630R	2.14181	UP	4.61942e-15	1.15145e-14
288900R	2.13867	UP	1.68105e-11	3.32251e-11
000930R	2.13867	UP	2.06939e-05	2.28977e-05
019550F	2.13867	UP	2.06939e-05	2.28977e-05
237440F	2.13751	UP	8.52372e-38	4.91757e-37
274290R	2.13718	UP	7.16521e-30	3.31808e-29
211970F	2.13336	UP	3.53276e-33	1.81154e-32
101200F	2.13213	UP	6.50824e-08	9.55098e-08
001110R	2.13093	UP	2.14169e-12	4.48774e-12
101010F	2.12921	UP	7.18348e-06	8.41033e-06
218840R	2.12215	UP	4.89524e-301	2.28413e-299
275110R	2.1216	UP	9.78768e-14	2.24734e-13
205340R	2.1216	UP	8.12293e-09	1.29806e-08
284750R	2.1216	UP	2.50374e-06	3.11219e-06
273630F	2.1216	UP	0.000871793	0.000758391
091120R	2.1216	UP	0.000871793	0.000758391
240520F	2.11828	UP	9.9093e-12	1.99073e-11
110710R	2.1173	UP	2.87665e-09	4.78576e-09
163400F	2.11534	UP	3.53328e-12	7.32064e-12
251740F	2.11534	UP	8.75645e-07	1.14199e-06
079290R	2.11534	UP	8.75645e-07	1.14199e-06
282550F	2.11349	UP	1.02015e-09	1.75879e-09
221690F	2.1101	UP	0.000294959	0.000276617
057400F	2.1101	UP	0.000294959	0.000276617
199910F	2.1101	UP	0.000294959	0.000276617
058630F	2.1101	UP	0.000294959	0.000276617
288270F	2.1101	UP	0.000294959	0.000276617
280120R	2.10755	UP	1.98636e-55	1.62221e-54
035170F	2.10706	UP	9.77186e-20	3.09646e-19
133480R	2.10385	UP	9.77211e-37	5.5103e-36
203130R	2.10183	UP	7.38857e-15	1.82122e-14
080030R	2.10183	UP	0.000100735	0.00010119
218300F	2.10183	UP	0.000100735	0.00010119
003500R	2.09914	UP	4.45435e-19	1.3717e-18
004470F	2.09895	UP	1.29766e-19	4.09245e-19
089040R	2.0956	UP	3.46522e-05	3.71123e-05
064800R	2.09385	UP	2.64854e-13	5.92611e-13
264270F	2.09303	UP	1.57318e-17	4.51194e-17
083030R	2.09074	UP	1.19887e-05	1.36594e-05
278210F	2.09074	UP	1.19887e-05	1.36594e-05
048610F	2.09074	UP	1.19887e-05	1.36594e-05
267860F	2.08989	UP	4.51901e-23	1.62564e-22
096150F	2.08683	UP	7.54296e-11	1.42045e-10
150710R	2.08683	UP	4.16714e-06	5.03472e-06
000410F	2.08683	UP	4.16714e-06	5.03472e-06
181380F	2.08363	UP	1.45408e-06	1.85453e-06
186630F	2.08363	UP	1.45408e-06	1.85453e-06
197390R	2.08223	UP	3.41048e-12	7.07907e-12
058540R	2.08095	UP	2.85458e-29	1.29191e-28
237390F	2.08095	UP	5.09043e-07	6.8102e-07
102900R	2.08095	UP	5.09043e-07	6.8102e-07
256600F	2.07711	UP	2.99143e-33	1.53593e-32
001090F	2.07674	UP	6.28872e-08	9.24413e-08
291060R	2.07505	UP	2.54794e-15	6.46417e-15
141190F	2.07429	UP	9.13056e-16	2.36763e-15
243020F	2.07358	UP	7.83534e-09	1.25436e-08
138940F	2.06751	UP	1.56932e-11	3.10783e-11
298920F	2.06426	UP	2.0196e-26	8.32776e-26
099950F	2.0628	UP	1.49253e-15	3.82673e-15
300860F	2.06243	UP	2.09961e-30	9.94811e-30
222470R	2.06119	UP	8.86455e-18	2.57761e-17
201930F	2.05121	UP	1.48312e-25	5.89033e-25
200990F	2.05121	UP	3.1296e-16	8.36825e-16
067140R	2.05121	UP	8.73004e-16	2.27041e-15
181420F	2.05121	UP	6.80274e-15	1.68149e-14
161680F	2.05121	UP	2.03143e-10	3.70397e-10
046630R	2.05121	UP	3.64988e-08	5.4751e-08
053310F	2.05121	UP	6.90977e-06	8.10294e-06
278520R	2.05121	UP	6.90977e-06	8.10294e-06
108920F	2.05121	UP	1.99271e-05	2.20921e-05
206150R	2.05121	UP	1.99271e-05	2.20921e-05
245070R	2.05121	UP	0.000168561	0.000163578
194580R	2.05121	UP	0.000168561	0.000163578
167610R	2.05121	UP	0.000168561	0.000163578
196710F	2.05121	UP	0.000495952	0.000448556
280260F	2.05121	UP	0.000495952	0.000448556
080050R	2.05121	UP	0.000495952	0.000448556
273090F	2.05121	UP	0.000495952	0.000448556
128310R	2.05121	UP	0.000495952	0.000448556
024610F	2.04619	UP	2.61518e-33	1.34795e-32
230450F	2.04056	UP	1.82853e-16	4.95237e-16
172730F	2.04056	UP	1.82853e-16	4.95237e-16
103010R	2.03641	UP	6.44119e-23	2.30569e-22
273390R	2.03393	UP	4.85671e-47	3.45685e-46
214770R	2.03351	UP	4.25381e-37	2.414e-36
031440R	2.03243	UP	1.07478e-26	4.48515e-26
129010F	2.0321	UP	9.36368e-10	1.61819e-09
081000F	2.03103	UP	2.64187e-09	4.40989e-09
227480R	2.02849	UP	2.31546e-15	5.88372e-15
022470R	2.02521	UP	1.70209e-07	2.39328e-07
292050F	2.02413	UP	2.92767e-53	2.28344e-52
202470F	2.02319	UP	4.84793e-07	6.50324e-07
258150R	2.02155	UP	1.79794e-256	7.24526e-255
069060F	2.02083	UP	8.68875e-12	1.75156e-11
202980F	2.02083	UP	1.38464e-06	1.77192e-06
150840R	2.01804	UP	1.31611e-29	6.01094e-29
254300F	2.01804	UP	3.96759e-06	4.8038e-06
264200R	2.01804	UP	3.96759e-06	4.8038e-06
192130F	2.01804	UP	3.96759e-06	4.8038e-06
173640R	2.01699	UP	3.76295e-15	9.4327e-15
045120R	2.01646	UP	1.9265e-10	3.51828e-10
000080R	2.01541	UP	3.56403e-23	1.28733e-22
299970R	2.01273	UP	1.52908e-09	2.60248e-09
091160R	2.01257	UP	2.61832e-53	2.04416e-52
226730R	2.01204	UP	3.51134e-25	1.38013e-24
229240R	2.01204	UP	2.29459e-13	5.14857e-13
009340R	2.01057	UP	6.42168e-13	1.39885e-12
123140R	2.01057	UP	4.31614e-09	7.06568e-09
240630F	2.00963	UP	4.54376e-20	1.4601e-19
300080R	2.00935	UP	2.81932e-129	5.45998e-128
018440R	2.0054	UP	1.23415e-21	4.2046e-21
106630R	2.0054	UP	3.45531e-08	5.19299e-08
226110R	2.0054	UP	9.58537e-05	9.66033e-05
105040F	2.0054	UP	9.58537e-05	9.66033e-05
092190F	2.0023	UP	9.80363e-08	1.41247e-07
282650F	2.00124	UP	0	0
058000F	1.99874	UP	0.000280587	0.000263976
283830R	1.99874	UP	0.000280587	0.000263976
198340F	1.99874	UP	0.000280587	0.000263976
265340R	1.99834	UP	4.97642e-56	4.08923e-55
058400R	1.99809	UP	5.73952e-70	5.83377e-69
287880R	1.99571	UP	1.95716e-23	7.12083e-23
140310F	1.99462	UP	7.94655e-07	1.04181e-06
150070F	1.99462	UP	7.94655e-07	1.04181e-06
007340R	1.99205	UP	1.48115e-24	5.67353e-24
042910R	1.99083	UP	1.46139e-26	6.05414e-26
032050R	1.98984	UP	2.29394e-11	4.48716e-11
177060R	1.98981	UP	7.03405e-09	1.13131e-08
059270F	1.98981	UP	2.27187e-06	2.83457e-06
079960R	1.98981	UP	0.000829026	0.000723474
001010F	1.98981	UP	0.000829026	0.000723474
119040R	1.98981	UP	0.000829026	0.000723474
208520R	1.98981	UP	0.000829026	0.000723474
110630F	1.98852	UP	3.48158e-43	2.24388e-42
089070R	1.98708	UP	1.09912e-29	5.03723e-29
026990R	1.98611	UP	1.98926e-08	3.0594e-08
070630R	1.98611	UP	1.98926e-08	3.0594e-08
193140R	1.98409	UP	6.51738e-06	7.66759e-06
223160F	1.98304	UP	6.45297e-28	2.80893e-27
204960R	1.98194	UP	5.63559e-08	8.32239e-08
283020F	1.98008	UP	3.83859e-139	8.01774e-138
062240F	1.97999	UP	1.7627e-45	1.20518e-44
154730F	1.97721	UP	1.59972e-07	2.25473e-07
167490R	1.97459	UP	3.49153e-13	7.75142e-13
259770F	1.97404	UP	3.72131e-11	7.15643e-11
273270R	1.97321	UP	8.89397e-17	2.45466e-16
257980R	1.97026	UP	0	0
272280F	1.96875	UP	5.43405e-05	5.69001e-05
062550F	1.96875	UP	5.43405e-05	5.69001e-05
095530R	1.96738	UP	7.22222e-14	1.67176e-13
294350R	1.96682	UP	2.93665e-10	5.29879e-10
005110F	1.96607	UP	6.60381e-139	1.37217e-137
199900F	1.96548	UP	1.29819e-06	1.66797e-06
099940R	1.9645	UP	2.01759e-13	4.54367e-13
016110R	1.96438	UP	8.92669e-44	5.82381e-43
088660R	1.9581	UP	9.16543e-08	1.32458e-07
289160F	1.9581	UP	0.000158257	0.000154197
148050R	1.9581	UP	0.000158257	0.000154197
068200F	1.9581	UP	0.000158257	0.000154197
068570F	1.95724	UP	1.29659e-05	1.47223e-05
100260F	1.95563	UP	8.29331e-17	2.29444e-16
198150F	1.95391	UP	1.6901e-10	3.10076e-10
011240F	1.95176	UP	3.88588e-05	4.13402e-05
180120R	1.94933	UP	4.01758e-27	1.70148e-26
019090F	1.94893	UP	1.49442e-70	1.52674e-69
291910F	1.94811	UP	9.09333e-13	1.96306e-12
085350F	1.94571	UP	1.3336e-16	3.64657e-16
041150F	1.94429	UP	7.40639e-07	9.76291e-07
095480F	1.94429	UP	0.000464467	0.000422281
085380F	1.94429	UP	0.000464467	0.000422281
215880R	1.94232	UP	1.79141e-55	1.4645e-54
003850R	1.94133	UP	2.80596e-30	1.32008e-29
199800F	1.94102	UP	0	0
285730F	1.93873	UP	3.76377e-09	6.19319e-09
026830F	1.93873	UP	3.07468e-05	3.32691e-05
066530F	1.93594	UP	2.79223e-112	4.68045e-111
205830F	1.92656	UP	6.32804e-57	5.27596e-56
111550R	1.92568	UP	1.14781e-29	5.25434e-29
227830R	1.92568	UP	4.22042e-07	5.70268e-07
194430R	1.92568	UP	6.04895e-06	7.15659e-06
164450F	1.92568	UP	6.04895e-06	7.15659e-06
196960F	1.92568	UP	6.04895e-06	7.15659e-06
299270F	1.92568	UP	8.91095e-05	9.02739e-05
017780F	1.92568	UP	8.91095e-05	9.02739e-05
046970F	1.92568	UP	8.91095e-05	9.02739e-05
176630F	1.92402	UP	9.90454e-90	1.24257e-88
177040R	1.92115	UP	6.10245e-34	3.20757e-33
102680F	1.92115	UP	2.35192e-12	4.92282e-12
017400F	1.9191	UP	6.07189e-09	9.81902e-09
267640R	1.91819	UP	1.08899e-240	4.21794e-239
191160F	1.91794	UP	3.57979e-14	8.43806e-14
000710F	1.91515	UP	1.89242e-38	1.107e-37
295110R	1.9137	UP	1.23424e-09	2.1151e-09
237780F	1.9118	UP	1.71202e-08	2.64832e-08
105360R	1.91061	UP	2.05868e-14	4.9357e-14
182190F	1.90985	UP	4.66502e-29	2.09819e-28
259500F	1.90919	UP	2.40274e-07	3.32661e-07
051140F	1.90919	UP	0.000259907	0.000245592
195990F	1.90919	UP	0.000259907	0.000245592
179880R	1.90919	UP	0.000259907	0.000245592
243700R	1.90682	UP	6.56213e-17	1.82562e-16
277780F	1.90574	UP	2.48006e-59	2.14855e-58
062230R	1.90395	UP	7.96231e-81	9.15427e-80
234100F	1.90206	UP	6.89949e-22	2.37286e-21
161420F	1.90163	UP	1.71116e-25	6.77243e-25
270200F	1.90013	UP	5.23999e-219	1.80993e-217
118240R	1.8992	UP	5.01312e-05	5.26953e-05
214590F	1.8992	UP	5.01312e-05	5.26953e-05
024160F	1.8978	UP	3.97604e-22	1.38233e-21
179330R	1.89704	UP	6.79883e-15	1.68104e-14
042880F	1.89556	UP	1.98268e-09	3.34665e-09
133570F	1.89474	UP	5.49521e-168	1.40531e-166
027570R	1.89427	UP	3.26242e-110	5.29076e-109
195640R	1.89322	UP	1.22543e-68	1.22834e-67
075080F	1.89074	UP	2.75395e-08	4.17033e-08
294180R	1.89074	UP	2.75395e-08	4.17033e-08
255070R	1.88381	UP	1.91928e-95	2.59556e-94
051870R	1.88128	UP	7.77264e-08	1.1317e-07
010980F	1.88128	UP	0.000145395	0.000142307
177080R	1.87718	UP	2.81923e-05	3.06545e-05
055370R	1.87718	UP	2.81923e-05	3.06545e-05
250210F	1.87536	UP	6.94631e-23	2.48204e-22
154170R	1.87518	UP	1.72913e-14	4.1669e-14
118740R	1.87433	UP	5.53939e-06	6.58693e-06
152840F	1.86937	UP	4.41783e-08	6.57516e-08
156990R	1.86678	UP	7.81687e-19	2.38145e-18
210430R	1.86618	UP	7.52323e-11	1.41774e-10
223200F	1.86104	UP	5.74697e-30	2.66596e-29
181500R	1.85856	UP	1.24616e-07	1.77776e-07
085660F	1.85856	UP	8.13492e-05	8.28768e-05
203870F	1.85856	UP	8.13492e-05	8.28768e-05
080980F	1.85856	UP	8.13492e-05	8.28768e-05
007050F	1.85856	UP	0.000424457	0.000388027
115620R	1.85856	UP	0.000424457	0.000388027
293160R	1.85725	UP	7.42548e-55	6.02719e-54
203400F	1.85376	UP	3.85258e-16	1.02226e-15
245110R	1.85029	UP	5.87613e-10	1.03362e-09
219320R	1.84767	UP	7.067e-08	1.03311e-07
134450F	1.84639	UP	3.5201e-07	4.79129e-07
271360R	1.84639	UP	3.5201e-07	4.79129e-07
062380F	1.84612	UP	1.15064e-62	1.05044e-61
161110F	1.84535	UP	2.61825e-17	7.42916e-17
298040F	1.84476	UP	1.76449e-06	2.22378e-06
183780R	1.84262	UP	8.91622e-06	1.03179e-05
215970F	1.84212	UP	4.14725e-214	1.37877e-212
202070R	1.84128	UP	1.64361e-09	2.79145e-09
198160F	1.84075	UP	8.42256e-98	1.19154e-96
098040R	1.84001	UP	3.86983e-08	5.79307e-08
109940F	1.8397	UP	4.55354e-05	4.80331e-05
235940F	1.8397	UP	4.55354e-05	4.80331e-05
045060R	1.83966	UP	2.0618e-11	4.04696e-11
201920R	1.8378	UP	8.17747e-15	2.00637e-14
096040F	1.83738	UP	5.72404e-34	3.01264e-33
118870R	1.83738	UP	8.58905e-18	2.49932e-17
081520R	1.83117	UP	3.05629e-93	4.01084e-92
238640R	1.83072	UP	3.71207e-94	4.9529e-93
114290F	1.82882	UP	2.67259e-15	6.76535e-15
222650R	1.82882	UP	2.67259e-15	6.76535e-15
272510R	1.82882	UP	5.01587e-06	6.00738e-06
179620R	1.82882	UP	5.01587e-06	6.00738e-06
154150R	1.82699	UP	2.59436e-12	5.42032e-12
151860F	1.82565	UP	1.31511e-38	7.73258e-38
047620R	1.82565	UP	1.1272e-07	1.6144e-07
016050F	1.82462	UP	1.52757e-15	3.91278e-15
190480F	1.8238	UP	2.61238e-09	4.36339e-09
295190R	1.82227	UP	1.80723e-16	4.89968e-16
039240R	1.82227	UP	1.80723e-16	4.89968e-16
006410R	1.82227	UP	1.80723e-16	4.89968e-16
066040R	1.82173	UP	5.62191e-07	7.48985e-07
014140R	1.81988	UP	3.02238e-10	5.44979e-10
171150F	1.81903	UP	1.73638e-13	3.92811e-13
206900F	1.81674	UP	1.22489e-17	3.53592e-17
258460R	1.81674	UP	1.4835e-09	2.52814e-09
225490F	1.81674	UP	2.82264e-06	3.47985e-06
179290F	1.81506	UP	6.65054e-34	3.48876e-33
282610R	1.81451	UP	9.9062e-14	2.2739e-13
220920R	1.81371	UP	1.71847e-10	3.14991e-10
015020R	1.8126	UP	1.16657e-14	2.8404e-14
242510R	1.81067	UP	7.29138e-24	2.69589e-23
032530F	1.8102	UP	1.42931e-05	1.61352e-05
087110R	1.8102	UP	1.42931e-05	1.61352e-05
292160R	1.80823	UP	4.8654e-49	3.5945e-48
292950F	1.80505	UP	9.40426e-34	4.91072e-33
141740R	1.80328	UP	1.79255e-07	2.51673e-07
269370F	1.80123	UP	2.04371e-08	3.1395e-08
273410F	1.79844	UP	8.0159e-06	9.32471e-06
017730R	1.79802	UP	2.15021e-24	8.15802e-24
037930R	1.79728	UP	3.07872e-26	1.25716e-25
293850R	1.79663	UP	8.949e-07	1.16546e-06
072480R	1.79537	UP	1.01255e-07	1.45674e-07
187960R	1.79496	UP	1.59358e-34	8.50502e-34
140010R	1.79371	UP	7.05959e-42	4.43527e-41
163000F	1.79241	UP	3.62056e-33	1.85418e-32
114330F	1.79209	UP	2.11988e-58	1.80516e-57
130640F	1.79118	UP	4.92277e-46	3.42146e-45
127030R	1.78817	UP	2.29944e-16	6.18578e-16
132480F	1.78817	UP	1.19435e-12	2.55279e-12
038450F	1.78817	UP	1.0211e-11	2.05013e-11
274310F	1.78817	UP	7.55569e-10	1.31629e-09
079010F	1.78817	UP	5.72106e-08	8.44393e-08
120010F	1.78817	UP	4.08436e-05	4.33419e-05
089010F	1.78817	UP	4.08436e-05	4.33419e-05
055750F	1.78817	UP	4.08436e-05	4.33419e-05
174470R	1.78817	UP	0.000380861	0.00035026
264130F	1.78433	UP	5.61708e-59	4.82954e-58
058110F	1.78327	UP	1.25217e-19	3.95054e-19
261560R	1.78301	UP	4.28594e-10	7.63499e-10
045830R	1.78239	UP	3.71024e-09	6.10637e-09
247540F	1.78239	UP	3.71024e-09	6.10637e-09
292680F	1.78056	UP	2.84189e-07	3.90211e-07
062570F	1.77991	UP	3.30152e-12	6.85646e-12
101800R	1.77913	UP	2.52631e-06	3.13828e-06
238750R	1.7761	UP	1.87745e-12	3.95683e-12
009470R	1.77523	UP	1.65011e-18	4.96272e-18
238830R	1.775	UP	1.58877e-21	5.39202e-21
037320F	1.77448	UP	2.35738e-277	1.00585e-275
272880F	1.77367	UP	0.000210971	0.000201885
118750R	1.77274	UP	9.91886e-16	2.56954e-15
226760R	1.77249	UP	1.06769e-12	2.29067e-12
160890R	1.7711	UP	2.45596e-118	4.37407e-117
171250F	1.7711	UP	1.41965e-06	1.81323e-06
131820F	1.7711	UP	1.41965e-06	1.81323e-06
072200R	1.76906	UP	6.0722e-13	1.32593e-12
158930F	1.76862	UP	3.81557e-17	1.07538e-16
039990R	1.76827	UP	2.02197e-23	7.35331e-23
026110R	1.76741	UP	4.06044e-14	9.53439e-14
072140F	1.76741	UP	1.27586e-05	1.45035e-05
152290F	1.7649	UP	5.84617e-09	9.47128e-09
137660R	1.76218	UP	1.76623e-26	7.29432e-26
257110R	1.7617	UP	5.10134e-08	7.55581e-08
217820F	1.7617	UP	0.000117094	0.000116219
274150F	1.7617	UP	0.000117094	0.000116219
034260R	1.75974	UP	1.11741e-13	2.55464e-13
002550R	1.75903	UP	7.49055e-15	1.84578e-14
264520F	1.75903	UP	7.14198e-06	8.36665e-06
248960F	1.75903	UP	7.14198e-06	8.36665e-06
295630F	1.75748	UP	4.49131e-07	6.04212e-07
213290R	1.75575	UP	1.87178e-09	3.16348e-09
284310R	1.75366	UP	1.10513e-17	3.20295e-17
075070R	1.75225	UP	6.78614e-108	1.0722e-106
237580F	1.75165	UP	9.17402e-24	3.381e-23
082890F	1.75165	UP	2.05746e-14	4.93428e-14
188790R	1.75165	UP	0.00111148	0.0009493
058550R	1.75165	UP	0.00111148	0.0009493
216020F	1.75165	UP	0.00111148	0.0009493
000500R	1.75106	UP	1.59595e-56	1.32232e-55
272750F	1.75028	UP	3.58168e-25	1.40708e-24
195730R	1.75021	UP	5.23952e-24	1.9508e-23
252030R	1.74782	UP	5.99894e-10	1.05453e-09
275410F	1.7472	UP	9.18863e-09	1.46105e-08
114610R	1.74635	UP	1.42415e-07	2.02227e-07
055390R	1.7451	UP	2.55247e-16	6.85261e-16
274600F	1.74309	UP	8.45417e-13	1.82855e-12
034580F	1.74309	UP	3.62585e-05	3.87079e-05
015970F	1.74309	UP	3.62585e-05	3.87079e-05
150010R	1.74188	UP	6.44831e-132	1.27353e-130
231650R	1.74152	UP	8.02579e-08	1.16664e-07
046670R	1.74051	UP	3.38743e-70	3.44745e-69
196040F	1.73983	UP	4.05505e-101	6.00276e-100
013900F	1.73926	UP	0.000611062	0.000543607
085860R	1.73926	UP	0.000611062	0.000543607
088520F	1.73926	UP	0.000611062	0.000543607
302580R	1.73853	UP	4.78195e-21	1.59844e-20
086170F	1.73805	UP	2.72872e-13	6.09696e-13
043570F	1.73771	UP	1.09037e-10	2.03175e-10
167570F	1.73571	UP	1.52973e-17	4.39208e-17
181300F	1.73571	UP	2.02223e-05	2.241e-05
220940F	1.7349	UP	2.35979e-24	8.93194e-24
062940R	1.73285	UP	3.16613e-30	1.48427e-29
097050F	1.73081	UP	2.82798e-18	8.40694e-18
097080R	1.73074	UP	2.47985e-36	1.38077e-35
301610R	1.73021	UP	5.75588e-56	4.72486e-55
018880R	1.72928	UP	1.12935e-05	1.29042e-05
244430R	1.72928	UP	0.000336987	0.000313231
086110F	1.72928	UP	0.000336987	0.000313231
111910F	1.72928	UP	0.000336987	0.000313231
098940F	1.72928	UP	0.000336987	0.000313231
156050F	1.72928	UP	0.000336987	0.000313231
103530R	1.72581	UP	8.13274e-09	1.29937e-08
224330F	1.72563	UP	2.33319e-29	1.05955e-28
161860F	1.72498	UP	2.41585e-13	5.41456e-13
294030R	1.72363	UP	1.70292e-10	3.12356e-10
193520F	1.72363	UP	6.31466e-06	7.44667e-06
277860R	1.72363	UP	6.31466e-06	7.44667e-06
240840R	1.72106	UP	5.51547e-20	1.76737e-19
029750F	1.72106	UP	1.25902e-07	1.79546e-07
144780R	1.72	UP	2.05546e-12	4.31475e-12
054820F	1.71906	UP	8.11995e-19	2.47095e-18
288330R	1.71863	UP	3.53469e-06	4.30573e-06
137530F	1.71698	UP	5.02772e-24	1.87369e-23
211430R	1.71679	UP	1.4669e-09	2.50091e-09
210680R	1.71417	UP	3.99524e-08	5.97408e-08
004290F	1.71417	UP	0.000103276	0.000103548
124580F	1.71417	UP	0.000103276	0.000103548
029740F	1.71417	UP	0.000103276	0.000103548
150340R	1.71241	UP	2.13358e-13	4.79809e-13
000510R	1.71181	UP	9.57757e-46	6.60489e-45
193190R	1.71055	UP	7.17077e-19	2.19046e-18
016730F	1.70832	UP	1.27045e-08	1.99387e-08
015040R	1.70832	UP	1.27045e-08	1.99387e-08
117270F	1.70832	UP	5.73573e-05	5.98391e-05
230810R	1.70809	UP	4.60492e-205	1.46383e-203
052650R	1.70755	UP	3.90807e-14	9.18473e-14
215090F	1.70656	UP	6.23517e-07	8.28199e-07
251470R	1.70535	UP	1.95017e-27	8.35224e-27
283490R	1.70328	UP	3.19127e-05	3.44093e-05
070080F	1.70328	UP	3.19127e-05	3.44093e-05
161690F	1.70006	UP	4.30264e-187	1.22172e-185
148180F	1.69891	UP	1.0672e-13	2.44266e-13
237590R	1.69891	UP	1.29155e-09	2.20998e-09
233150R	1.69891	UP	1.77844e-05	1.98462e-05
198390F	1.6979	UP	5.30166e-18	1.55692e-17
303060R	1.69757	UP	1.10778e-07	1.58716e-07
051720F	1.69604	UP	2.9492e-07	4.04251e-07
231410R	1.69588	UP	1.22903e-20	4.04553e-20
298260R	1.69506	UP	5.60911e-38	3.25252e-37
303620R	1.69062	UP	2.0364e-15	5.17957e-15
245760F	1.69011	UP	7.47518e-11	1.40902e-10
024200F	1.69011	UP	7.47518e-11	1.40902e-10
178050R	1.68953	UP	6.26109e-200	1.95143e-198
210570F	1.68783	UP	1.51028e-18	4.55074e-18
275420F	1.68564	UP	2.67071e-24	1.0104e-23
242900F	1.68415	UP	9.02893e-20	2.86446e-19
095140R	1.68348	UP	0.000535142	0.000480136
155600R	1.68348	UP	0.000535142	0.000480136
139590F	1.68348	UP	0.000535142	0.000480136
080860F	1.68348	UP	0.000535142	0.000480136
157670F	1.68348	UP	0.000535142	0.000480136
074180F	1.68348	UP	0.000535142	0.000480136
013200R	1.68348	UP	0.000535142	0.000480136
206750F	1.68309	UP	2.16421e-33	1.11985e-32
013190R	1.68023	UP	7.94173e-13	1.72145e-12
277540R	1.6757	UP	0.00016299	0.000158538
251680R	1.6757	UP	0.00016299	0.000158538
268770R	1.6727	UP	1.18949e-11	2.37509e-11
203720F	1.6727	UP	3.07608e-08	4.63878e-08
114570R	1.6727	UP	9.02988e-05	9.13164e-05
025060R	1.67201	UP	2.96935e-56	2.44754e-55
032680R	1.67012	UP	5.01334e-05	5.26953e-05
282130R	1.66896	UP	5.55023e-24	2.06456e-23
099820F	1.66788	UP	2.7886e-05	3.03422e-05
033410F	1.66643	UP	2.33528e-22	8.18315e-22
032660R	1.66592	UP	1.55369e-05	1.74676e-05
096860F	1.66532	UP	1.14754e-26	4.78126e-26
272110R	1.66502	UP	5.60355e-10	9.88946e-10
139770F	1.66439	UP	4.7143e-36	2.60853e-35
254410F	1.66418	UP	8.6694e-06	1.00468e-05
062210F	1.66418	UP	8.6694e-06	1.00468e-05
244350R	1.66418	UP	8.6694e-06	1.00468e-05
242160F	1.66062	UP	2.0713e-21	6.99989e-21
257940R	1.66002	UP	1.51745e-06	1.9295e-06
024940R	1.65994	UP	1.5181e-06	1.93002e-06
183770R	1.65787	UP	4.77283e-07	6.40895e-07
161480F	1.65649	UP	1.95553e-13	4.40639e-13
259780R	1.65528	UP	1.72228e-20	5.6204e-20
185890R	1.65528	UP	8.47102e-08	1.22801e-07
296910F	1.65324	UP	1.51254e-08	2.35389e-08
260450F	1.65189	UP	7.86726e-55	6.37929e-54
198290F	1.65185	UP	7.10163e-17	1.9709e-16
051540F	1.65124	UP	1.61961e-96	2.25134e-95
055710R	1.65067	UP	8.65317e-10	1.50126e-09
218960F	1.64935	UP	8.5841e-29	3.83493e-28
215610F	1.64845	UP	4.87516e-21	1.62891e-20
069330F	1.64615	UP	1.70589e-13	3.8646e-13
076780F	1.64525	UP	7.59519e-67	7.35454e-66
272940F	1.64423	UP	4.79479e-31	2.31862e-30
047820F	1.64097	UP	3.15157e-26	1.28559e-25
087360R	1.63617	UP	1.85319e-29	8.44455e-29
226990R	1.63617	UP	8.92809e-27	3.73945e-26
086120R	1.63617	UP	4.47437e-12	9.20831e-12
206840R	1.63617	UP	7.89884e-12	1.59838e-11
173780F	1.63617	UP	7.69279e-11	1.4473e-10
019540F	1.63617	UP	7.36761e-08	1.07508e-07
005380R	1.63617	UP	7.36761e-08	1.07508e-07
069650R	1.63617	UP	7.36761e-08	1.07508e-07
252010R	1.63617	UP	4.14981e-07	5.60918e-07
252230F	1.63617	UP	4.14981e-07	5.60918e-07
155440R	1.63617	UP	1.31904e-06	1.69286e-06
176940F	1.63617	UP	1.31904e-06	1.69286e-06
128690F	1.63617	UP	2.35503e-06	2.93511e-06
105690R	1.63617	UP	4.20923e-06	5.07865e-06
125590F	1.63617	UP	4.20923e-06	5.07865e-06
117920R	1.63617	UP	1.34965e-05	1.53052e-05
182350F	1.63617	UP	4.35307e-05	4.60464e-05
009680F	1.63617	UP	7.83865e-05	8.01024e-05
265580R	1.63617	UP	7.83865e-05	8.01024e-05
034970R	1.63617	UP	0.000141449	0.000138735
042150R	1.63617	UP	0.00025586	0.00024191
161800R	1.63617	UP	0.000464104	0.000422048
299530R	1.63617	UP	0.000464104	0.000422048
135850F	1.63617	UP	0.000464104	0.000422048
293580F	1.63617	UP	0.000464104	0.000422048
021820F	1.63617	UP	0.000844598	0.000736419
065140F	1.63617	UP	0.000844598	0.000736419
132930F	1.63617	UP	0.000844598	0.000736419
161020R	1.63617	UP	0.000844598	0.000736419
068800F	1.62839	UP	1.45279e-16	3.9684e-16
182460F	1.62781	UP	2.84662e-43	1.83613e-42
071150F	1.62689	UP	4.15808e-14	9.75219e-14
008750R	1.62612	UP	4.01414e-13	8.86969e-13
245060F	1.62612	UP	4.01414e-13	8.86969e-13
294660R	1.62467	UP	1.21183e-11	2.41849e-11
083480F	1.62236	UP	6.53776e-10	1.14445e-09
259600F	1.62137	UP	5.2714e-25	2.06076e-24
166200F	1.6213	UP	4.07897e-17	1.14759e-16
165880R	1.6192	UP	3.75116e-15	9.41161e-15
179430R	1.6168	UP	2.01966e-07	2.82021e-07
079300R	1.61599	UP	3.59517e-07	4.88848e-07
287980R	1.61582	UP	9.22377e-30	4.24183e-29
150280R	1.61414	UP	5.95267e-12	1.21691e-11
190560F	1.61192	UP	3.6418e-06	4.42951e-06
082150F	1.61063	UP	1.80986e-10	3.31056e-10
284220R	1.61063	UP	1.80986e-10	3.31056e-10
028380R	1.61063	UP	6.51414e-06	7.66491e-06
097390F	1.61021	UP	1.16491e-08	1.83763e-08
004690F	1.6092	UP	3.12927e-14	7.40675e-14
239400R	1.6092	UP	5.66312e-10	9.99016e-10
198640R	1.60816	UP	9.71499e-14	2.23129e-13
001460R	1.60765	UP	0	0
025350R	1.60702	UP	3.01829e-13	6.727e-13
264050F	1.60673	UP	3.14356e-09	5.20701e-09
302170R	1.60673	UP	3.14356e-09	5.20701e-09
184520R	1.60607	UP	6.1929e-28	2.69719e-27
219090R	1.6058	UP	5.57079e-09	9.03983e-09
116870R	1.6058	UP	3.75873e-05	4.00461e-05
004660R	1.6058	UP	3.75873e-05	4.00461e-05
001120F	1.60521	UP	4.17848e-38	2.42647e-37
030020F	1.60481	UP	9.87684e-09	1.56735e-08
235140R	1.60375	UP	1.75202e-08	2.7081e-08
031740F	1.60375	UP	6.76389e-05	6.97268e-05
197030F	1.60319	UP	2.81765e-15	7.1235e-15
188070F	1.60202	UP	8.7339e-15	2.13895e-14
011870R	1.60176	UP	1.61214e-24	6.16642e-24
087690F	1.6014	UP	9.69404e-31	4.63717e-30
179970F	1.6014	UP	8.59544e-18	2.50026e-17
167600R	1.6014	UP	0.000121962	0.00012078
239900R	1.6014	UP	0.000121962	0.00012078
283840F	1.60076	UP	2.70892e-14	6.44432e-14
250490R	1.6001	UP	9.81231e-08	1.41321e-07
299830R	1.6001	UP	9.81231e-08	1.41321e-07
249870R	1.5987	UP	1.74475e-07	2.45048e-07
261640R	1.5987	UP	1.74475e-07	2.45048e-07
252500R	1.5987	UP	0.000220416	0.000210268
160380F	1.5987	UP	0.000220416	0.000210268
218760R	1.5987	UP	0.000220416	0.000210268
278040F	1.5987	UP	0.000220416	0.000210268
198260F	1.59698	UP	3.12941e-47	2.23739e-46
225810R	1.59681	UP	2.59833e-233	9.77916e-232
150920R	1.59637	UP	8.11656e-13	1.75791e-12
273620F	1.5962	UP	1.38489e-15	3.5576e-15
156760R	1.59553	UP	1.43141e-12	3.04076e-12
073460F	1.59553	UP	8.66175e-10	1.50209e-09
281860F	1.59553	UP	8.66175e-10	1.50209e-09
032700F	1.59553	UP	0.000399403	0.000366215
059620F	1.59553	UP	0.000399403	0.000366215
200800R	1.59435	UP	1.30724e-17	3.76957e-17
208570R	1.59178	UP	1.75774e-06	2.21597e-06
222850F	1.5914	UP	6.46228e-29	2.89674e-28
184760F	1.59094	UP	3.58981e-26	1.46062e-25
202240F	1.59073	UP	2.45032e-11	4.78133e-11
270390R	1.5891	UP	3.2945e-32	1.65013e-31
123390F	1.58847	UP	7.64526e-11	1.43904e-10
215370F	1.58726	UP	2.6821e-08	4.06771e-08
252670F	1.58642	UP	3.00767e-28	1.32585e-27
226030R	1.58624	UP	1.23589e-12	2.63736e-12
051320R	1.58338	UP	4.293e-39	2.55814e-38
100830R	1.58322	UP	7.47028e-10	1.30198e-09
165590F	1.58172	UP	1.79971e-05	2.00667e-05
001370F	1.58097	UP	0	0
009910R	1.57959	UP	2.67313e-07	3.68498e-07
017190R	1.57845	UP	3.23014e-05	3.47579e-05
161250F	1.57728	UP	1.06556e-12	2.28672e-12
128730F	1.57646	UP	4.78716e-18	1.4105e-17
140200F	1.57605	UP	1.87874e-12	3.95837e-12
139300F	1.57587	UP	3.07006e-14	7.27957e-14
020710R	1.57477	UP	5.8071e-05	6.03784e-05
252370F	1.57301	UP	1.69156e-56	1.40008e-55
076940R	1.57267	UP	9.87597e-07	1.28202e-06
142830F	1.57257	UP	0	0
001200R	1.57232	UP	1.33701e-18	4.03933e-18
013980F	1.57187	UP	2.84374e-30	1.33706e-29
289820F	1.57058	UP	0.000104595	0.000104778
029910F	1.56906	UP	2.69596e-06	3.3376e-06
257270F	1.56906	UP	2.69596e-06	3.3376e-06
081620F	1.56827	UP	7.27009e-08	1.06202e-07
200060R	1.56578	UP	1.00146e-10	1.87132e-10
154250R	1.56578	UP	1.29143e-07	1.83807e-07
080350F	1.56578	UP	0.000188792	0.000182125
021940R	1.56578	UP	0.000188792	0.000182125
048380R	1.56428	UP	5.02771e-12	1.03152e-11
265450R	1.56386	UP	6.24039e-18	1.82587e-17
006860R	1.56366	UP	6.31044e-09	1.01903e-08
256790R	1.56311	UP	2.29553e-07	3.18591e-07
210990R	1.56217	UP	8.61175e-06	9.99017e-06
215380F	1.56149	UP	1.49221e-81	1.72304e-80
299590F	1.5614	UP	1.11803e-08	1.76508e-08
236630R	1.56022	UP	5.52593e-10	9.75678e-10
250520F	1.56022	UP	5.52593e-10	9.75678e-10
222670R	1.56022	UP	0.000341599	0.000317261
225340F	1.56022	UP	0.000341599	0.000317261
055950F	1.55817	UP	1.54192e-05	1.73426e-05
135890R	1.55817	UP	1.54192e-05	1.73426e-05
031120F	1.55817	UP	1.54192e-05	1.73426e-05
272650F	1.55817	UP	1.54192e-05	1.73426e-05
007200R	1.5571	UP	7.26808e-07	9.58853e-07
174000R	1.55644	UP	3.51445e-08	5.28088e-08
198250R	1.55371	UP	3.78152e-31	1.8353e-30
258240R	1.55371	UP	3.84672e-13	8.51628e-13
133930F	1.55371	UP	1.51896e-10	2.79705e-10
019660R	1.55371	UP	2.76458e-05	3.00973e-05
015120R	1.55371	UP	0.000619833	0.00055098
029700R	1.55371	UP	0.000619833	0.00055098
157490F	1.55371	UP	0.000619833	0.00055098
198310F	1.55078	UP	1.10704e-07	1.58639e-07
228010R	1.55078	UP	1.10704e-07	1.58639e-07
147900R	1.55078	UP	1.10704e-07	1.58639e-07
085110R	1.55044	UP	1.19362e-12	2.55192e-12
000760F	1.54871	UP	4.96433e-05	5.22283e-05
098570R	1.54804	UP	1.055e-20	3.47696e-20
039920F	1.54706	UP	1.02254e-28	4.56308e-28
301760R	1.54597	UP	4.12022e-06	4.97954e-06
196540F	1.54597	UP	0.00112842	0.000962432
204520F	1.54484	UP	3.16866e-62	2.87628e-61
288960F	1.54306	UP	8.9297e-05	9.04523e-05
296230F	1.54235	UP	1.58836e-20	5.19189e-20
087980F	1.54174	UP	2.09294e-98	2.9981e-97
144810F	1.54153	UP	7.36102e-06	8.60455e-06
113690F	1.54153	UP	7.36102e-06	8.60455e-06
221820F	1.54153	UP	7.36102e-06	8.60455e-06
018280R	1.53995	UP	5.3374e-08	7.89372e-08
024600F	1.53915	UP	4.06078e-10	7.25494e-10
147920R	1.53791	UP	1.66121e-18	4.99422e-18
094450F	1.53698	UP	6.38572e-07	8.47631e-07
000130F	1.53663	UP	4.44912e-14	1.04164e-13
113470R	1.53663	UP	1.31659e-05	1.49451e-05
031770R	1.53663	UP	0.000160937	0.000156655
194290R	1.53463	UP	5.49936e-23	1.97032e-22
250370R	1.53418	UP	2.32311e-88	2.88721e-87
002830R	1.53233	UP	1.74804e-16	4.74887e-16
223250F	1.53218	UP	5.70068e-116	9.86664e-115
267650F	1.53198	UP	0	0
142360R	1.53183	UP	1.96754e-10	3.58994e-10
077110F	1.5312	UP	2.76618e-17	7.84612e-17
244650F	1.52925	UP	0.000290691	0.000272967
276440R	1.52925	UP	0.000290691	0.000272967
097310R	1.52825	UP	8.52395e-17	2.35661e-16
208310R	1.52784	UP	9.61138e-50	7.16714e-49
246010F	1.52765	UP	3.51537e-06	4.28357e-06
212060F	1.52572	UP	1.08023e-82	1.26564e-81
158630R	1.52514	UP	5.30643e-07	7.08138e-07
089370R	1.52358	UP	3.14661e-24	1.18427e-23
102540F	1.52328	UP	8.08402e-08	1.17489e-07
075300R	1.52251	UP	1.68141e-10	3.08623e-10
215390R	1.5221	UP	3.6451e-13	8.07663e-13
161130F	1.52069	UP	1.91386e-09	3.23186e-09
172060F	1.52069	UP	9.43749e-07	1.2268e-06
232220R	1.52069	UP	0.000526392	0.000473403
069360F	1.52069	UP	0.000526392	0.000473403
220950R	1.52069	UP	0.000526392	0.000473403
277350F	1.51936	UP	1.43397e-07	2.0355e-07
275130F	1.51857	UP	2.79776e-28	1.23469e-27
139500R	1.51833	UP	7.59458e-05	7.77377e-05
029250F	1.51778	UP	1.12836e-12	2.41499e-12
005600R	1.51709	UP	1.72608e-46	1.20915e-45
203200R	1.51687	UP	1.12085e-05	1.28129e-05
024950R	1.51582	UP	1.68027e-06	2.12603e-06
083500R	1.51461	UP	3.88831e-08	5.81963e-08
082540F	1.51418	UP	5.97943e-09	9.67759e-09
213020R	1.51317	UP	7.05912e-105	1.07284e-103
070960R	1.51294	UP	5.47615e-13	1.19972e-12
021620F	1.51169	UP	1.40104e-26	5.81016e-26
012850F	1.51064	UP	2.99185e-06	3.67993e-06
255530R	1.51064	UP	0.000136646	0.000134272
152430R	1.51064	UP	0.000956018	0.000823934
245560R	1.51064	UP	0.000956018	0.000823934
238170R	1.50913	UP	6.51486e-19	1.99239e-18
012500R	1.50868	UP	6.57834e-15	1.62804e-14
200930R	1.50749	UP	2.09364e-26	8.62413e-26
159010R	1.50689	UP	1.8706e-08	2.88302e-08
185450R	1.5064	UP	1.22103e-07	1.74316e-07
089720R	1.50577	UP	8.0305e-07	1.05248e-06
138860F	1.50552	UP	7.97709e-17	2.21079e-16
066620F	1.50372	UP	3.59008e-05	3.8362e-05
215600R	1.5029	UP	3.31037e-08	4.98173e-08
077260F	1.50272	UP	2.94234e-34	1.56303e-33
270480R	1.502	UP	3.62694e-165	9.18698e-164
220330R	1.50187	UP	2.1653e-07	3.01356e-07
074420F	1.50187	UP	0.000246345	0.000233801
111800R	1.50096	UP	6.01782e-08	8.86062e-08
198590F	1.50051	UP	1.42787e-06	1.82286e-06
236670R	1.49867	UP	1.06605e-31	5.26359e-31
224950R	1.49867	UP	5.86055e-08	8.63861e-08
294510R	1.49746	UP	2.45384e-09	4.11064e-09
277580R	1.49746	UP	2.45384e-09	4.11064e-09
234930F	1.49719	UP	8.75529e-40	5.30028e-39
282600F	1.49701	UP	3.84179e-07	5.20872e-07
274400R	1.49599	UP	6.43808e-05	6.65056e-05
001780R	1.4957	UP	0.000962043	0.00082868
156060R	1.49481	UP	2.54063e-06	3.15313e-06
169310R	1.49373	UP	4.33263e-09	7.08977e-09
029450R	1.49321	UP	0.000333597	0.000310371
009020R	1.49281	UP	6.43113e-16	1.68186e-15
249340R	1.49268	UP	7.67944e-115	1.31207e-113
090510F	1.49178	UP	6.82004e-07	9.0228e-07
191060R	1.49178	UP	1.69996e-05	1.90517e-05
005310R	1.49178	UP	0.000445108	0.000405652
033450F	1.49178	UP	0.000445108	0.000405652
164750F	1.49178	UP	0.000445108	0.000405652
165430R	1.49074	UP	1.12771e-15	2.9157e-15
004650R	1.49009	UP	3.2339e-10	5.82067e-10
152660R	1.48951	UP	8.57031e-149	1.87862e-147
041070R	1.48861	UP	2.81385e-29	1.2742e-28
128090R	1.48861	UP	4.52404e-06	5.43628e-06
132170R	1.48819	UP	5.74691e-22	1.98331e-21
020060R	1.48731	UP	4.9781e-08	7.37875e-08
128000F	1.48731	UP	0.000115633	0.000114883
024910F	1.48722	UP	0.000115672	0.000114893
084150F	1.48627	UP	3.48296e-13	7.73454e-13
128890R	1.48614	UP	6.68323e-12	1.35998e-11
037380F	1.48417	UP	3.03984e-05	3.29144e-05
070940R	1.48255	UP	8.80952e-08	1.27453e-07
191170F	1.48231	UP	3.35013e-67	3.27981e-66
134590R	1.4812	UP	4.16553e-22	1.44569e-21
098180R	1.48089	UP	3.37966e-20	1.08998e-19
091920R	1.48089	UP	7.52914e-11	1.41819e-10
244810F	1.48005	UP	2.0664e-11	4.055e-11
298550F	1.48005	UP	0.000806322	0.000705822
030480R	1.47845	UP	1.77215e-40	1.08768e-39
149160R	1.47822	UP	1.33929e-18	4.04469e-18
270970R	1.47747	UP	0.000208045	0.000199205
189930R	1.47651	UP	4.22251e-08	6.30092e-08
171230R	1.47651	UP	4.22251e-08	6.30092e-08
019080F	1.47623	UP	9.98172e-12	2.00461e-11
029080F	1.47571	UP	2.74547e-12	5.73152e-12
300380F	1.47571	UP	5.44245e-05	5.69581e-05
223590R	1.47571	UP	5.44245e-05	5.69581e-05
115300R	1.47511	UP	4.45547e-153	1.03644e-151
024010F	1.47442	UP	1.43815e-05	1.62303e-05
265300R	1.47344	UP	3.82956e-06	4.64796e-06
229270R	1.47344	UP	3.82956e-06	4.64796e-06
199920F	1.47267	UP	1.02595e-06	1.32954e-06
236460F	1.47205	UP	2.76207e-07	3.79513e-07
238770F	1.47111	UP	2.02512e-08	3.11334e-08
029150R	1.47068	UP	2.0633e-39	1.24061e-38
237040F	1.47043	UP	1.50229e-09	2.55797e-09
159330R	1.47016	UP	4.10579e-10	7.33209e-10
249540R	1.46958	UP	9.69862e-32	4.80052e-31
258510R	1.46866	UP	2.46539e-84	2.93599e-83
113090R	1.46844	UP	4.72858e-32	2.36101e-31
126420F	1.46625	UP	1.80821e-15	4.61534e-15
036660F	1.46625	UP	1.12629e-12	2.41121e-12
240850F	1.46625	UP	1.32062e-07	1.87861e-07
223860F	1.46625	UP	2.5678e-05	2.80431e-05
195740F	1.46625	UP	9.75725e-05	9.82363e-05
047940F	1.46407	UP	6.72613e-17	1.86864e-16
067640R	1.4639	UP	8.76357e-16	2.27839e-15
252460R	1.462	UP	3.2626e-17	9.22795e-17
236610R	1.4608	UP	5.05613e-32	2.5214e-31
296730F	1.4606	UP	2.33672e-07	3.23914e-07
100730F	1.46049	UP	9.11272e-34	4.7616e-33
265440R	1.45929	UP	3.2358e-06	3.96288e-06
030240R	1.45838	UP	1.21413e-05	1.38274e-05
117760F	1.45838	UP	1.21413e-05	1.38274e-05
088530R	1.45825	UP	1.28122e-34	6.8655e-34
214990F	1.45735	UP	6.2451e-35	3.37139e-34
296940R	1.4572	UP	4.58969e-05	4.84018e-05
257160F	1.45689	UP	2.85127e-33	1.46585e-32
016180R	1.45646	UP	3.02628e-08	4.56713e-08
295760R	1.4556	UP	6.15654e-14	1.43131e-13
055400F	1.4556	UP	0.000175193	0.000169559
244550R	1.4556	UP	0.000175193	0.000169559
250320R	1.45493	UP	9.80011e-28	4.24738e-27
135250R	1.45331	UP	0.000677615	0.000600204
302030F	1.45331	UP	0.000677615	0.000600204
265330F	1.45331	UP	0.000677615	0.000600204
024960R	1.45329	UP	2.07698e-24	7.89143e-24
294940F	1.4527	UP	1.74569e-59	1.51729e-58
228650F	1.45209	UP	3.90954e-13	8.65055e-13
233790F	1.45155	UP	1.23659e-21	4.21111e-21
209150F	1.45139	UP	1.4187e-12	3.01456e-12
253690F	1.45081	UP	5.1808e-10	9.17584e-10
148100F	1.45061	UP	1.6731e-22	5.89383e-22
239430R	1.44976	UP	1.97423e-07	2.7587e-07
213400F	1.44897	UP	3.06991e-24	1.15595e-23
004550F	1.44806	UP	4.82896e-80	5.49641e-79
173700F	1.44772	UP	2.49241e-10	4.51561e-10
[truncated: 3,319 more rows]
