# Supplementary material for: Genome-wide gene expression analysis in the amphioxus, Branchiostoma belcheri after poly (I: C) challenge using strand-specific RNA-seq
Source: Oncotarget. 2017 Oct 6;8(65):108392–405. doi: 10.18632/oncotarget.21553 (PMC5752451; doi:10.18632/oncotarget.21553)
Supplement: Supplementary file 2 [file oncotarget-08-108392-s002.xlsx]

## Sheet: Sheet1
Supplementary Table 2: List of GO terms enriched by DEGs between control and treatment groups, according to biological process, cellular component, and molecular function subgroups.*: Directly immune-related GO terms belonging to biological process.
Gene ontology	GO term id	GO term description	P-value	FDR
biological process	GO:0008152	metabolic process	2.2e-16	3.79e-14
biological process	GO:0044238	primary metabolic process	2.2e-16	3.79e-14
biological process	GO:0071704	organic substance metabolic process	2.2e-16	3.79e-14
biological process	GO:0009987	cellular process	2.2e-16	3.79e-14
biological process	GO:0044237	cellular metabolic process	3.89e-15	5.64e-13
biological process	GO:0006950	*response to stress	9.38e-11	6.93e-09
biological process	GO:0044281	small molecule metabolic process	8.92e-10	5.77e-08
biological process	GO:0044710	single-organism metabolic process	2.1e-09	1.28e-07
biological process	GO:0043170	macromolecule metabolic process	4.98e-09	2.86e-07
biological process	GO:0019752	carboxylic acid metabolic process	2.48e-08	1.35e-06
biological process	GO:0006082	organic acid metabolic process	2.77e-08	1.47e-06
biological process	GO:0043436	oxoacid metabolic process	3.96e-08	2.05e-06
biological process	GO:0006807	nitrogen compound metabolic process	1.39e-07	6.69e-06
biological process	GO:0008219	*cell death	1.56e-07	7.02e-06
biological process	GO:0016265	*death	1.56e-07	7.02e-06
biological process	GO:0012501	*programmed cell death	4.26e-07	1.84e-05
biological process	GO:0042221	*response to chemical stimulus	6.17e-07	2.55e-05
biological process	GO:0006915	*apoptotic process	1.02e-06	4.15e-05
biological process	GO:0050896	*response to stimulus	1.46e-06	5.8e-05
biological process	GO:1901564	organonitrogen compound metabolic process	4.38e-06	0.000165
biological process	GO:0009725	*response to hormone stimulus	9.16e-06	0.000316
biological process	GO:0009719	*response to endogenous stimulus	8.77e-06	0.000316
biological process	GO:0033993	response to lipid	1.18e-05	0.000402
biological process	GO:0044282	small molecule catabolic process	1.47e-05	0.000481
biological process	GO:0044712	single-organism catabolic process	1.47e-05	0.000481
biological process	GO:0010033	*response to organic substance	2.3e-05	0.000701
biological process	GO:0034641	cellular nitrogen compound metabolic process	3.36e-05	0.000993
biological process	GO:0006629	lipid metabolic process	4.24e-05	0.00119
biological process	GO:0014070	*response to organic cyclic compound	5.13e-05	0.00134
biological process	GO:0048545	*response to steroid hormone stimulus	5.2e-05	0.00134
biological process	GO:1901360	organic cyclic compound metabolic process	6.17e-05	0.00154
biological process	GO:0072329	monocarboxylic acid catabolic process	6.82e-05	0.00165
biological process	GO:0019538	protein metabolic process	7.11e-05	0.00169
biological process	GO:0006952	*defense response	8.56e-05	0.00201
biological process	GO:0016054	organic acid catabolic process	0.0001147	0.00261
biological process	GO:0046395	carboxylic acid catabolic process	0.0001147	0.00261
biological process	GO:0009062	fatty acid catabolic process	0.0001723	0.00375
biological process	GO:0044242	cellular lipid catabolic process	0.0001723	0.00375
biological process	GO:0006520	cellular amino acid metabolic process	0.0001773	0.00382
biological process	GO:0006310	DNA recombination	0.0001986	0.00424
biological process	GO:0006790	sulfur compound metabolic process	0.000213	0.0045
biological process	GO:0016042	lipid catabolic process	0.0002392	0.0049
biological process	GO:0006259	DNA metabolic process	0.0003022	0.00607
biological process	GO:0033554	*cellular response to stress	0.0003064	0.0061
biological process	GO:0006725	cellular aromatic compound metabolic process	0.0003676	0.00724
biological process	GO:0044260	cellular macromolecule metabolic process	0.0004201	0.0082
cellular component	GO:0005623	cell	2.2e-16	3.79e-14
cellular component	GO:0044464	cell part	2.2e-16	3.79e-14
cellular component	GO:0005622	intracellular	6.91e-14	6.5e-12
cellular component	GO:0044424	intracellular part	2.87e-13	2.47e-11
cellular component	GO:0005576	extracellular region	2.09e-09	1.28e-07
cellular component	GO:0044421	extracellular region part	6.61e-09	3.69e-07
cellular component	GO:0043229	intracellular organelle	9.22e-08	4.65e-06
cellular component	GO:0043226	organelle	1.55e-07	7.02e-06
cellular component	GO:0043228	non-membrane-bounded organelle	2.3e-05	0.000701
cellular component	GO:0043232	intracellular non-membrane-bounded organelle	2.3e-05	0.000701
cellular component	GO:0005737	cytoplasm	3.7e-05	0.00108
cellular component	GO:0015630	microtubule cytoskeleton	4.44e-05	0.00119
cellular component	GO:0043231	intracellular membrane-bounded organelle	4.42e-05	0.00119
cellular component	GO:0043227	membrane-bounded organelle	4.3e-05	0.00119
cellular component	GO:0044444	cytoplasmic part	0.0001253	0.00282
cellular component	GO:0044430	cytoskeletal part	0.000233	0.00487
molecular function	GO:0003824	catalytic activity	2.2e-16	3.79e-14
molecular function	GO:0016787	hydrolase activity	2.2e-16	3.79e-14
molecular function	GO:0036094	small molecule binding	2.2e-16	3.79e-14
molecular function	GO:0000166	nucleotide binding	2.2e-16	3.79e-14
molecular function	GO:1901265	nucleoside phosphate binding	2.2e-16	3.79e-14
molecular function	GO:0005488	binding	2.2e-16	3.79e-14
molecular function	GO:0043167	ion binding	1.15e-15	1.83e-13
molecular function	GO:0016740	transferase activity	4.36e-15	5.64e-13
molecular function	GO:1901363	heterocyclic compound binding	4.09e-15	5.64e-13
molecular function	GO:0097159	organic cyclic compound binding	8.37e-15	1.02e-12
molecular function	GO:0032553	ribonucleotide binding	1.6e-14	1.74e-12
molecular function	GO:0032555	purine ribonucleotide binding	1.6e-14	1.74e-12
molecular function	GO:0017076	purine nucleotide binding	1.69e-14	1.75e-12
molecular function	GO:0016772	transferase activity, transferring phosphorus-containing groups	4.86e-14	4.79e-12
molecular function	GO:0016491	oxidoreductase activity	7.9e-14	7.1e-12
molecular function	GO:0043169	cation binding	7.38e-13	6.1e-11
molecular function	GO:0032559	adenyl ribonucleotide binding	1.4e-11	1.12e-09
molecular function	GO:0030554	adenyl nucleotide binding	1.89e-11	1.45e-09
molecular function	GO:0016779	nucleotidyltransferase activity	1.34e-10	9.57e-09
molecular function	GO:0070569	uridylyltransferase activity	1.78e-10	1.23e-08
molecular function	GO:0046872	metal ion binding	3.33e-10	2.22e-08
molecular function	GO:0008233	peptidase activity	3.82e-09	2.26e-07
molecular function	GO:0004930	G-protein coupled receptor activity	1.16e-07	5.73e-06
molecular function	GO:0046914	transition metal ion binding	3.69e-07	1.63e-05
molecular function	GO:0005506	iron ion binding	5.52e-07	2.33e-05
molecular function	GO:0016301	kinase activity	1.51e-06	5.9e-05
molecular function	GO:0016798	hydrolase activity, acting on glycosyl bonds	2.11e-06	8.07e-05
molecular function	GO:0004672	protein kinase activity	8.66e-06	0.000316
molecular function	GO:0015276	ligand-gated ion channel activity	9.17e-06	0.000316
molecular function	GO:0022834	ligand-gated channel activity	9.17e-06	0.000316
molecular function	GO:0016773	phosphotransferase activity, alcohol group as acceptor	2.06e-05	0.000665
molecular function	GO:0001653	peptide receptor activity	2.19e-05	0.000696
molecular function	GO:0022836	gated channel activity	2.4e-05	0.000719
molecular function	GO:0070011	peptidase activity, acting on L-amino acid peptides	4.33e-05	0.00119
molecular function	GO:0022839	ion gated channel activity	4.19e-05	0.00119
molecular function	GO:0004888	transmembrane signaling receptor activity	4.6e-05	0.00122
molecular function	GO:0015267	channel activity	5.57e-05	0.00141
molecular function	GO:0022803	passive transmembrane transporter activity	5.57e-05	0.00141
molecular function	GO:0005216	ion channel activity	6.86e-05	0.00165
molecular function	GO:0022838	substrate-specific channel activity	6.86e-05	0.00165
molecular function	GO:0004175	endopeptidase activity	0.0001081	0.00251
molecular function	GO:0016209	antioxidant activity	0.0001391	0.00309
molecular function	GO:0016614	oxidoreductase activity, acting on CH-OH group of donors	0.0002361	0.00488
molecular function	GO:0016788	hydrolase activity, acting on ester bonds	0.0002783	0.00565
